# Supplementary material for: A 2-D guinea pig lung proteome map
Source: Data Brief. 2015 May 27;4:140–5. doi: 10.1016/j.dib.2015.04.009 (PMC4510380; doi:10.1016/j.dib.2015.04.009)
Supplement: Supplementary file 1 — Table 1 Mass spectrometric data of all identified proteins. Spots are shown in ascending order of spot numbers. PMTs are indicated. Spot numbers correlate with numbers shown in Fig. 1. [file mmc1.xls]

## Sheet: Sheet1
Legend Supplemental Table 1
	Spot: number of the spot corresponding to supplemental figure 1
	Identification: identification data as obtained by MASCOT database searching
		Column C	Measured mass; monoisotopic peak that was selected for MS/MS
		Column D	Calculated mass; mass of the selected precursor minus the mass of a proton, corresponds to the uncharged precursor
		Column E	Theoretical mass; mass calculated based on the matched peptide sequence (column L)
		Column F	Mass difference (ppm) between the calculated mass of the uncharged precursor (column D) and the theoretical mass (column E)
		Column G-I	Part of the protein sequence covered by the matched peptide
		Column J	Number of missed cleavages
		Column K	Individual peptide score, when in red the reported peptide was not taken into account in the reported protein score but added afterwards
			Individual peptide scores were added when			A precursor giving a low quality spectra was refragmented
						Peptides were added after changing the MASCOT settings (semitryptic, PTMs, …)
						A peptide matched to another sequence (protein, EST) homologous to the reported protein
		Column L	Sequence of the matched peptide
		Protein identifications considered as significant
		Protein identifications that approach significance but thresholds of significance were not surpassed
Spot	Identification
85
	gi|351711866 Mass: 30134 Score: 58 Expect: 0.51 Matches: 4
		Actin, alpha cardiac muscle 1 [Heterocephalus glaber]
		1198.7025	1197.6952	1197.6982	-2.51	31	-	41	0	26	R.AVFPSIVGRPR.H
		1790.8919	1789.8846	1789.8846	-0.03	241	-	256	0	48	K.SYELPDGQVITIGNER.F
93
	gi|348554792 Mass: 122264 Score: 38 Expect: 4.4e+02 Matches: 1
		PREDICTED: collagen alpha-2(VI) chain-like [Cavia porcellus]
		1831.8770	1830.8697	1830.8425	14.9	1121	-	1135	1	29	R.EKDFDSLTQPSFFDR.F
		1799.9700	1798.9627	1799.0417	-43.91	75	-	91	1	18	K.IEIRALLLLAGSFGNGR.M
		2194.0650	2193.0577	2193.0127	20.5	219	-	238	0	26	R.YGGLHFSDQVEVFSPPGSDR.A
115
	gi|348554792 Mass: 122264 Score: 86 Expect: 5.6e-005 Matches: 9
		PREDICTED: collagen alpha-2(VI) chain-like [Cavia porcellus]
		1074.6117	1073.6044	1073.5982	5.81	758	-	766	0	11	K.NFVINVVNR.L
		1164.6427	1163.6354	1163.6411	-4.88	244	-	253	1	15	K.SLQGITSFRR.G
		1831.8478	1830.8405	1830.8425	-1.06	1121	-	1135	1	47	R.EKDFDSLTQPSFFDR.F
		2194.0266	2193.0193	2193.0127	3.01	219	-	238	0	13	R.YGGLHFSDQVEVFSPPGSDR.A
150
	gi|351697349 Mass: 110264 Score: 346 Expect: 8e-030 Matches: 22
		Collagen alpha-1(VI) chain [Heterocephalus glaber]
		992.5262	991.5189	991.5199	-1.02	982	-	989	0	22	R.QVNEPHIR.V
		1074.5950	1073.5877	1073.5869	0.71	1011	-	1019	0	53	R.VPDYQALLR.G
		1257.5730	1256.5657	1256.5673	-1.27	996	-	1006	0	46	K.TAEYDVAFGER.H
		1561.7898	1560.7825	1560.7896	-4.56	864	-	877	1	52	R.FLSAGREDPTVDVR.V
		1580.8394	1579.8321	1579.8358	-2.38	186	-	199	0	62	K.VFSVAITPDHLEPR.L
		1627.9010	1626.8937	1626.8994	-3.51	1007	-	1019	1	20	R.HLFRVPDYQALLR.G
		2041.1545	2040.1473	2040.1480	-0.37	963	-	981	1	10	K.AVQEAQRAGIEIFVVVVGR.Q
190
	gi|354489740 Mass: 102894 Score: 60 Expect: 0.11 Matches: 1
		PREDICTED: A-kinase anchor protein 2 [Cricetulus griseus]
		2290.1410	2289.1337	2289.1336	0.06	520	-	540	0	50	R.SVNVSLTQEELDSGLDELSVR.S
192
	gi|348581656 Mass: 123343 Score: 123 Expect: 1.1e-008 Matches: 8
		PREDICTED: ceruloplasmin-like [Cavia porcellus]
		1162.5759	1161.5687	1161.5778	-7.90	673	-	682	0	14	R.DTANLFPQTR.L
		1555.7328	1554.7255	1554.7314	-3.81	785	-	797	0	40	R.QYTDNTFSVPVER.K
		1715.8351	1714.8278	1714.8315	-2.14	485	-	499	0	47	K.ANEGVYYTPSFRPSK.G
		2008.9574	2007.9501	2007.9538	-1.82	397	-	415	0	105	K.SLAAPESDSAVFFEQGPTR.I
195
	gi|47116231 Mass: 42034 Score: 87 Expect: 0.00022 Matches: 1
		RecName: Full=Actin, cytoplasmic 1; AltName: Full=Beta-actin; Contains: RecName: Full=Actin, cytoplasmic 1, N-terminally processed
		1790.9240	1789.9167	1789.8846	17.9	239	-	254	0	73	K.SYELPDGQVITIGNER.F
		1198.7620	1197.7547	1197.6982	47.2	29	-	39	0	45	R.AVFPSIVGRPR.H
	gi|348581656 Mass: 123343 Score: 60 Expect: 0.11 Matches: 1
		PREDICTED: ceruloplasmin-like [Cavia porcellus]
		2008.9840	2007.9767	2007.9538	11.4	397	-	415	0	51	K.SLAAPESDSAVFFEQGPTR.I
197
	gi|348579043 Mass: 109576 Score: 51 Expect: 25 Matches: 1
		PREDICTED: aminopeptidase N-like [Cavia porcellus]
		1878.0620	1877.0547	1877.0370	9.42	643	-	659	0	41	K.IQAQLESNPSVIPVINR.A
		2051.9720	2050.9647	2050.9443	9.96	363	-	380	0	18	R.ENSLLFDPESSSISNQER.V
200
	gi|351697349 Mass: 110264 Score: 56 Expect: 0.28 Matches: 1
		Collagen alpha-1(VI) chain [Heterocephalus glaber]
		1580.8430	1579.8357	1579.8358	-0.08	186	-	199	0	46	K.VFSVAITPDHLEPR.L
		1561.7940	1560.7867	1560.7896	-1.86	864	-	877	1	31	R.FLSAGREDPTVDVR.V
		1257.5760	1256.5687	1256.5673	1.12	785	-	795	0	13	K.TAEYDVAFGER.H
201
	gi|348581656 Mass: 123343 Score: 394 Expect: 8.9e-036 Matches: 28
		PREDICTED: ceruloplasmin-like [Cavia porcellus]
		1162.6119	1161.6047	1161.5778	23.1	673	-	682	0	(22)	R.DTANLFPQTR.L
		1162.6333	1161.6260	1161.5778	41.5	673	-	682	0	40	R.DTANLFPQTR.L
		1209.6483	1208.6410	1208.6190	18.3	855	-	863	0	32	R.TYIWQIPER.S + Trp->Kynurenin (W)
		1209.6690	1208.6617	1208.6190	35.3	855	-	863	0	(22)	R.TYIWQIPER.S + Trp->Kynurenin (W)
		1221.6482	1220.6409	1220.6190	18.0	855	-	863	0	(17)	R.TYIWQIPER.S + Oxidation (HW)
		1221.6680	1220.6607	1220.6190	34.2	855	-	863	0	(21)	R.TYIWQIPER.S + Oxidation (HW)
		1555.7544	1554.7471	1554.7314	10.1	785	-	797	0	(59)	R.QYTDNTFSVPVER.K
		1555.7675	1554.7602	1554.7314	18.5	785	-	797	0	74	R.QYTDNTFSVPVER.K
		1715.8491	1714.8418	1714.8315	6.05	485	-	499	0	(50)	K.ANEGVYYTPSFRPSK.G
		1715.8600	1714.8527	1714.8315	12.4	485	-	499	0	63	K.ANEGVYYTPSFRPSK.G
		2008.9622	2007.9549	2007.9538	0.55	397	-	415	0	(105)	K.SLAAPESDSAVFFEQGPTR.I
		2008.9686	2007.9614	2007.9538	3.77	397	-	415	0	153	K.SLAAPESDSAVFFEQGPTR.I
209
	gi|348580181 Mass: 50788 Score: 118 Expect: 3.5e-008 Matches: 6
		PREDICTED: tubulin alpha-1A chain-like isoform 1 [Cavia porcellus]
		1701.9258	1700.9185	1700.8985	11.8	65	-	79	0	76	R.AVFVDLEPTVIDEVR.T
		1718.8978	1717.8906	1717.8747	9.22	216	-	229	0	25	R.NLDIERPTYTNLNR.L
213
	gi|290543549 Mass: 164823 Score: 46 Expect: 2.7 Matches: 1
		alpha-macroglobulin precursor [Cavia porcellus]
		1822.9770	1821.9697	1821.9526	9.38	355	-	370	0	38	K.VDSYVRPGVPFFGQVR.L
		1866.9830	1865.9757	1865.9636	6.51	519	-	536	0	80	K.GHFSVSVPVESDLAPVAR.V
		2141.1830	2140.1757	2140.1640	5.46	715	-	734	2	90	R.RVPAVGIAATYSEPPKETVR.T
		2638.3650	2637.3577	2637.3610	-1.23	924	-	947	1	81	R.VSDTTVSEKLHLELPSNVIQDSAR.A
216
	gi|290543549 Mass: 164823 Score: 58 Expect: 0.19 Matches: 1
		alpha-macroglobulin precursor [Cavia porcellus]
		1822.9770	1821.9697	1821.9526	9.38	355	-	370	0	49	K.VDSYVRPGVPFFGQVR.L
		1866.9990	1865.9917	1865.9636	15.1	519	-	536	0	75	K.GHFSVSVPVESDLAPVAR.V
		2141.1820	2140.1747	2140.1640	5.00	715	-	734	2	61	R.RVPAVGIAATYSEPPKETVR.T
		2638.3430	2637.3357	2637.3610	-9.57	924	-	947	1	82	R.VSDTTVSEKLHLELPSNVIQDSAR.A
219
	gi|290543549 Mass: 164823 Score: 48 Expect: 1.8 Matches: 1
		alpha-macroglobulin precursor [Cavia porcellus]
		1866.9790	1865.9717	1865.9636	4.37	519	-	536	0	40	K.GHFSVSVPVESDLAPVAR.V
		2141.1830	2140.1757	2140.1640	5.46	715	-	734	2	14	R.RVPAVGIAATYSEPPKETVR.T
		2478.3620	2477.3547	2477.3530	0.70	124	-	145	1	14	K.SKDSLVFVQTDKPIYKPGQTVK.A
226
	gi|348562243 Mass: 117339 Score: 65 Expect: 0.035 Matches: 1
		PREDICTED: integrin alpha-3 isoform 1 [Cavia porcellus]
		1431.7510	1430.7437	1430.7518	-5.62	629	-	641	0	55	R.AAFVSDQLQPLSR.F
		973.5810	972.5737	972.5756	-1.95	68	-	76	0	31	R.YLLLAGAPR.E
229
	gi|348581656 Mass: 123343 Score: 82 Expect: 0.00015 Matches: 6
		PREDICTED: ceruloplasmin-like [Cavia porcellus]
		1555.7405	1554.7332	1554.7314	1.13	785	-	797	0	24	R.QYTDNTFSVPVER.K
		1715.8390	1714.8317	1714.8315	0.14	485	-	499	0	69	K.ANEGVYYTPSFRPSK.G
		2008.9646	2007.9573	2007.9538	1.76	397	-	415	0	35	K.SLAAPESDSAVFFEQGPTR.I
234
	gi|290543549 Mass: 164823 Score: 51 Expect: 23 Matches: 1
		alpha-macroglobulin precursor [Cavia porcellus]
		1822.9900	1821.9827	1821.9526	16.5	355	-	370	0	43	K.VDSYVRPGVPFFGQVR.L
		1866.9940	1865.9867	1865.9636	12.4	493	-	510	0	74	K.GHFSVSVPVESDIAPVAR.L
		2141.1760	2140.1687	2140.1640	2.19	715	-	734	2	38	R.RVPAVGIAATYSEPPKETVR.T
		2638.3430	2637.3357	2637.3610	-9.57	924	-	947	1	43	R.VSDTTVSEKLHLELPSNVIQDSAR.A
237
	gi|348562245 Mass: 119348 Score: 105 Expect: 7e-007 Matches: 22
		PREDICTED: integrin alpha-3 isoform 2 [Cavia porcellus]
		1431.7987	1430.7914	1430.7518	27.7	629	-	641	0	40	R.AAFVSDQLQPLSR.F
		1546.8615	1545.8542	1545.8151	25.3	279	-	293	0	10	R.GAIFLLSQEAGGDLR.K
		1673.9519	1672.9446	1672.9148	17.8	259	-	274	0	63	R.AVLQFSDITVVTGAPR.H
250
	gi|348562243 Mass: 117339 Score: 76 Expect: 0.0026 Matches: 1
		PREDICTED: integrin alpha-3 isoform 1 [Cavia porcellus]
		1431.7560	1430.7487	1430.7518	-2.13	629	-	641	0	66	R.AAFVSDQLQPLSR.F
		973.5810	972.5737	972.5756	-1.95	68	-	76	0	43	R.YLLLAGAPR.E
		1673.9250	1672.9177	1672.9148	1.72	259	-	274	0	54	R.AVLQFSDITVVTGAPR.H
276
	gi|348576152 Mass: 117262 Score: 76 Expect: 0.0025 Matches: 1
		PREDICTED: vinculin isoform 1 [Cavia porcellus]
		1772.9870	1771.9797	1771.9792	0.31	571	-	586	2	69	R.ALASQLQDSLKDLKSR.M
		2098.1270	2097.1197	2097.1178	0.91	353	-	372	1	75	K.AQQVSQGLDVLTAKVENAAR.K
		1909.9618	1908.9545	1908.9615	-3.64	231	-	246	1	22	R.NFTVEKMSAEINEIIR.V + Oxidation (M)
		1845.0100	1844.0027	1844.0003	1.30	57	-	72	2	125	R.VGKETVQTTEDQILKR.D
279
	gi|348562243 Mass: 117339 Score: 53 Expect: 0.51 Matches: 1
		PREDICTED: integrin alpha-3 isoform 1 [Cavia porcellus]
		973.5790	972.5717	972.5756	-4.01	68	-	76	0	42	R.YLLLAGAPR.E
		1431.7580	1430.7507	1430.7518	-0.73	629	-	641	0	54	R.AAFVSDQLQPLSR.F
		1546.8210	1545.8137	1545.8151	-0.89	279	-	293	0	49	R.GAIFLLSQEAGGDLR.K
		1673.9230	1672.9157	1672.9148	0.53	259	-	274	0	89	R.AVLQFSDITVVTGAPR.H
287
	gi|348576152 Mass: 117262 Score: 436 Expect: 5.6e-040 Matches: 51
		PREDICTED: vinculin isoform 1 [Cavia porcellus]
		1845.0234	1844.0161	1844.0003	8.56	57	-	72	2	44	R.VGKETVQTTEDQILKR.D
		1909.9824	1908.9751	1908.9615	7.15	231	-	246	1	24	R.NFTVEKMSAEINEIIR.V + Oxidation (M)
		2076.1824	2075.1751	2075.1739	0.60	36	-	56	0	61	K.AIPDLTAPVAAVQAAVSNLVR.V
		2098.1279	2097.1206	2097.1178	1.34	353	-	372	1	98	K.AQQVSQGLDVLTAKVENAAR.K
		2164.1497	2163.1424	2163.1423	0.06	114	-	133	1	32	R.GILSGTSDLLLTFDEAEVRK.I
		2447.1750	2446.1677	2446.1805	-5.22	833	-	853	0	24	R.EAFQPQEPDFPPPPPDLEQLR.L
294
	gi|348565717 Mass: 80270 Score: 57 Expect: 0.2 Matches: 1
		PREDICTED: glutamate carboxypeptidase 2-like isoform 2 [Cavia porcellus]
		1515.7750	1514.7677	1514.7154	34.5	516	-	528	0	46	K.LGSGNDFEVFFQR.L
		1776.9650	1775.9577	1775.9359	12.3	642	-	656	0	18	R.AFIDPLGLPDRPFYR.H
297
	gi|348566499 Mass: 37459 Score: 127 Expect: 4.4e-009 Matches: 4
		PREDICTED: actin, gamma-enteric smooth muscle-like isoform 2 [Cavia porcellus]
		1198.7488	1197.7415	1197.6982	36.1	30	-	40	0	25	R.AVFPSIVGRPR.H
		1790.9148	1789.9075	1789.8846	12.8	197	-	212	0	90	K.SYELPDGQVITIGNER.F
	gi|348562243 Mass: 117339 Score: 93 Expect: 1.1e-005 Matches: 10
		PREDICTED: integrin alpha-3 isoform 1 [Cavia porcellus]
		973.6350	972.6277	972.5756	53.6	68	-	76	0	15	R.YLLLAGAPR.E
		1431.8014	1430.7941	1430.7518	29.6	629	-	641	0	12	R.AAFVSDQLQPLSR.F
		1546.8572	1545.8499	1545.8151	22.5	279	-	293	0	7	R.GAIFLLSQEAGGDLR.K
		1673.9489	1672.9416	1672.9148	16.0	259	-	274	0	130	R.AVLQFSDITVVTGAPR.H
305
	gi|348553557 Mass: 118940 Score: 74 Expect: 0.0045 Matches: 1
		PREDICTED: ubiquitin-like modifier-activating enzyme 1-like [Cavia porcellus]
		1623.9070	1622.8997	1622.8992	0.35	679	-	693	0	64	R.LAGTQPLEVLEAVQR.S
		1782.9240	1781.9167	1781.9159	0.45	369	-	384	0	20	K.ALPAVQQDSLDEDLIR.N
314
	gi|348557496 Mass: 93005 Score: 135 Expect: 7e-010 Matches: 13
		PREDICTED: heat shock 70 kDa protein 4-like [Cavia porcellus]
		1418.6584	1417.6512	1417.6183	23.2	601	-	611	0	2	K.NAVEEYVYEMR.D + Oxidation (M)
		1495.7400	1494.7327	1494.6950	25.2	20	-	33	0	21	R.AGGIETIANEYSDR.C
		1862.0548	1861.0475	1861.0309	8.95	312	-	328	2	35	K.LKKEDIYAVEIVGGATR.I
		1966.0051	1964.9979	1964.9843	6.89	671	-	686	1	43	R.FQESEERPKLFEELGK.Q
		2015.0195	2014.0123	2014.0007	5.73	339	-	356	1	11	K.YFGKELSTTLNADEAVTR.G
	gi|351707748	1321.7483	1320.7410	1320.7038	28.2	222	-	234	0	25	K.VLATAFDTTLGGR.K
315
	gi|348557496 Mass: 93005 Score: 135 Expect: 7e-010 Matches: 16
		PREDICTED: heat shock 70 kDa protein 4-like [Cavia porcellus]
		926.6119	925.6046	925.5385	71.4	413	-	419	1	1	K.VLTFYRK.E
		949.5915	948.5843	948.5141	74.0	62	-	69	1	11	K.NTVQGFKR.F
		1418.6680	1417.6607	1417.6183	29.9	601	-	611	0	19	K.NAVEEYVYEMR.D + Oxidation (M)
		1495.7488	1494.7415	1494.6950	31.1	20	-	33	0	24	R.AGGIETIANEYSDR.C
		1862.0587	1861.0514	1861.0309	11.0	312	-	328	2	17	K.LKKEDIYAVEIVGGATR.I
		1966.0092	1965.0019	1964.9843	8.94	671	-	686	1	25	R.FQESEERPKLFEELGK.Q
		2015.0178	2014.0105	2014.0007	4.88	339	-	356	1	1	K.YFGKELSTTLNADEAVTR.G
	gi|354472657	1321.7640	1320.7567	1320.7038	40.1	188	-	200	0	72	K.VLATAFDTTLGGR.K
331
	gi|348575279 Mass: 138443 Score: 173 Expect: 1.1e-013 Matches: 13
		PREDICTED: nidogen-1-like [Cavia porcellus]
		1176.6890	1175.6817	1175.6299	44.1	643	-	653	0	22	R.YALSNSIGPVR.E
		1288.7350	1287.7277	1287.6823	35.3	1049	-	1059	0	55	R.VLFDTDLVNPR.S
		1444.8212	1443.8139	1443.7834	21.1	1048	-	1059	1	47	R.RVLFDTDLVNPR.S
		2651.3035	2650.2962	2650.3239	-10.44	617	-	639	0	37	R.QALPSTQQLSVDSVFVLYNQEER.I
	gi|348569442 Mass: 227780 Score: 81 Expect: 0.00016 Matches: 19
		PREDICTED: myosin-9-like [Cavia porcellus]
		1815.9266	1814.9194	1814.9010	10.1	1816	-	1830	1	22	K.IAQLEEQLDNETKER.Q
		1869.9825	1868.9753	1868.9592	8.61	1755	-	1770	0	45	K.ANLQIDQINTDLNLER.S
		2472.1626	2471.1553	2471.1663	-4.44	1731	-	1751	0	97	R.IAQLEEELEEEQGNTELINDR.L
332
	gi|348550597 Mass: 92831 Score: 542 Expect: 1.4e-050 Matches: 54
		PREDICTED: endoplasmin-like [Cavia porcellus]
		1015.5320	1014.5247	1014.4658	58.1	396	-	404	0	50	R.GLFDEYGSK.K
		1081.5975	1080.5902	1080.5352	50.9	76	-	84	0	72	K.FAFQAEVNR.M
		1171.7358	1170.7285	1170.6761	44.8	385	-	395	0	71	K.SILFVPTAAPR.G
		1425.7478	1424.7405	1424.7048	25.1	73	-	84	1	31	K.SEKFAFQAEVNR.M
		1783.8353	1782.8280	1782.8069	11.8	415	-	428	1	13	R.RVFITDDFHDMMPK.Y + 2 Oxidation (M)
		2234.0515	2233.0442	2233.0400	1.90	512	-	530	0	90	R.FQSSHHATDITSLDQYVER.M
		2250.1628	2249.1555	2249.1692	-6.08	429	-	448	1	16	K.YLNFVKGVVDSDDLPLNVSR.E
		3157.5088	3156.5015	3156.5283	-8.48	40	-	67	2	4	R.EGSRTDDEVVQREEEAIQLDGLNASQIR.E
339
	gi|348564352 Mass: 109740 Score: 274 Expect: 8.9e-024 Matches: 23
		PREDICTED: neutral alpha-glucosidase AB-like [Cavia porcellus]
		961.6386	960.6313	960.5505	84.1	880	-	886	1	20	R.QEFLLRR.F
		1128.6541	1127.6468	1127.5723	66.0	174	-	182	0	51	R.GLLEFEHQR.H
		1145.7108	1144.7035	1144.6353	59.6	52	-	61	0	27	R.SLRPGLSPYR.A
		1520.8816	1519.8743	1519.8259	31.8	101	-	112	1	67	R.FRLDELQPLHPR.Y
		1628.9080	1627.9007	1627.8682	20.0	113	-	127	1	21	R.YRVSDVLVADPAPAR.L
		1758.8969	1757.8896	1757.8584	17.7	887	-	902	0	23	R.FSFSQNTLVSSSADLR.G
344
	gi|348580681 Mass: 77379 Score: 65 Expect: 0.0077 Matches: 5
		PREDICTED: tubulin alpha-1B chain-like [Cavia porcellus]
		1701.9330	1700.9257	1700.8985	16.0	311	-	325	0	53	R.AVFVDLEPTVIDEVR.A
	gi|348553776 Mass: 89258 Score: 52 Expect: 0.71 Matches: 1
		PREDICTED: cleavage and polyadenylation specificity factor subunit 2-like [Cavia porcellus]
		1917.0490	1916.0417	1916.0255	8.49	367	-	382	1	41	R.FLIDNPSEKITEIELR.K
346
	gi|348575408 Mass: 99683 Score: 93 Expect: 1e-005 Matches: 13
		PREDICTED: aldehyde dehydrogenase family 1 member L1 [Cavia porcellus]
		1540.8344	1539.8271	1539.7682	38.3	827	-	841	0	49	R.ANATEFGLASGVFTR.D
		1552.9391	1551.9318	1551.8733	37.7	621	-	636	0	46	K.GVVNILPGSGSLVGQR.L
		1968.0035	1966.9963	1966.9748	10.9	877	-	894	1	4	K.QSGFGKDLGEAALNEYLR.I
		2072.1003	2071.0930	2071.0797	6.46	308	-	328	0	37	K.GAASSALELTEAELAIAEAVR.S
	gi|348564352 Mass: 109740 Score: 53 Expect: 0.53 Matches: 1
		PREDICTED: neutral alpha-glucosidase AB-like [Cavia porcellus]
		1520.8906	1519.8833	1519.8259	37.8	101	-	112	1	43	R.FRLDELQPLHPR.Y
		1128.6729	1127.6656	1127.5723	82.7	174	-	182	0	24	R.GLLEFEHQR.H
		1145.7230	1144.7157	1144.6353	70.3	52	-	61	0	14	R.SLRPGLSPYR.A
		1758.9110	1757.9037	1757.8584	25.8	887	-	902	0	17	R.FSFSQNTLVSSSADLR.G
348
	gi|348575408 Mass: 99683 Score: 80 Expect: 0.001 Matches: 1
		PREDICTED: aldehyde dehydrogenase family 1 member L1 [Cavia porcellus]
		1540.8180	1539.8107	1539.7682	27.6	827	-	841	0	70	R.ANATEFGLASGVFTR.D
		2072.0980	2071.0907	2071.0797	5.35	308	-	328	0	28	K.GAASSALELTEAELAIAEAVR.S
349
	gi|348575408 Mass: 99683 Score: 73 Expect: 0.0048 Matches: 1
		PREDICTED: aldehyde dehydrogenase family 1 member L1 [Cavia porcellus]
		1540.8230	1539.8157	1539.7682	30.9	827	-	841	0	63	R.ANATEFGLASGVFTR.D
		2072.1060	2071.0987	2071.0797	9.21	308	-	328	0	30	K.GAASSALELTEAELAIAEAVR.S
359
	gi|348573286 Mass: 103517 Score: 266 Expect: 5.6e-023 Matches: 22
		PREDICTED: alpha-actinin-1-like isoform 1 [Cavia porcellus]
		1269.7003	1268.6930	1268.6262	52.7	313	-	321	2	22	K.LEDFRDYRR.L
		1429.8236	1428.8163	1428.7572	41.4	727	-	738	0	65	R.TINEVENQILTR.D
		1477.7639	1476.7566	1476.7143	28.7	347	-	359	0	14	R.LSNRPAFMPSEGR.M + Oxidation (M)
		1537.8143	1536.8071	1536.7671	26.0	134	-	147	0	58	R.FAIQDISVEETSAK.E
		1790.9231	1789.9158	1789.8483	37.8	199	-	214	0	2	K.DDPLTNLNTAFDVAER.Y
		1876.0507	1875.0434	1875.0214	11.7	835	-	850	2	23	K.ILAGDKNYITVDELRR.E
		1918.9733	1917.9660	1917.9432	11.9	198	-	214	1	29	R.KDDPLTNLNTAFDVAER.Y
	gi|348562993 Mass: 105403 Score: 249 Expect: 2.8e-021 Matches: 20
		PREDICTED: alpha-actinin-4-like isoform 1 [Cavia porcellus]
		1269.7003	1268.6930	1268.6262	52.7	332	-	340	2	22	K.LEDFRDYRR.V
		1429.8236	1428.8163	1428.7572	41.4	746	-	757	0	65	R.TINEVENQILTR.D
		1477.7639	1476.7566	1476.7143	28.7	366	-	378	0	14	R.LSNRPAFMPSEGR.M + Oxidation (M)
		1537.8143	1536.8071	1536.7671	26.0	153	-	166	0	58	R.FAIQDISVEETSAK.E
		1832.0287	1831.0214	1830.9952	14.3	854	-	869	2	51	K.VLAGDKNFITAEELRR.E
360
	gi|348562993 Mass: 105403 Score: 237 Expect: 4.4e-020 Matches: 43
		PREDICTED: alpha-actinin-4-like isoform 1 [Cavia porcellus]
		1269.6792	1268.6719	1268.6262	36.1	332	-	340	2	22	K.LEDFRDYRR.V
		1390.8022	1389.7949	1389.7616	24.0	734	-	745	0	24	R.VGWEQLLTTIAR.T + Trp->Kynurenin (W)
		1429.7998	1428.7925	1428.7572	24.7	746	-	757	0	51	R.TINEVENQILTR.D
		1477.7546	1476.7473	1476.7143	22.3	366	-	378	0	3	R.LSNRPAFMPSEGR.M + Oxidation (M)
		1832.0188	1831.0115	1830.9952	8.94	854	-	869	2	39	K.VLAGDKNFITAEELRR.E
383
	gi|348582212 Mass: 56017 Score: 136 Expect: 5.6e-010 Matches: 21
		PREDICTED: fibrinogen gamma chain-like [Cavia porcellus]
		1132.5715	1131.5642	1131.5197	39.4	283	-	292	0	39	R.TSTADYATFR.V
		1727.0060	1725.9987	1725.9777	12.2	259	-	273	0	46	K.IHLISTQSSIPYVLR.V
		2937.4868	2936.4795	2936.5130	-11.42	89	-	114	1	30	K.AIQISYIPNESLKPDSIESATQNYKK.M
385
	gi|348580181 Mass: 50788 Score: 241 Expect: 1.8e-020 Matches: 10
		PREDICTED: tubulin alpha-1A chain-like isoform 1 [Cavia porcellus]
		1701.9397	1700.9324	1700.8985	19.9	65	-	79	0	98	R.AVFVDLEPTVIDEVR.T
		1718.9104	1717.9031	1717.8747	16.5	216	-	229	0	17	R.NLDIERPTYTNLNR.L
		1756.9828	1755.9755	1755.9559	11.2	265	-	280	0	61	R.IHFPLATYAPVISAEK.A
		2280.1782	2279.1709	2279.1798	-3.88	65	-	84	1	20	R.AVFVDLEPTVIDEVRTGTYR.Q
		2415.2002	2414.1929	2414.1978	-2.03	85	-	105	1	17	R.QLFHPEQLITGKEDAANNYAR.G
386
	gi|348570220 Mass: 89950 Score: 237 Expect: 4.4e-020 Matches: 20
		PREDICTED: transitional endoplasmic reticulum ATPase [Cavia porcellus]
		1172.6450	1171.6377	1171.6601	-19.09	240	-	251	0	63	R.GILLYGPPGTGK.T
		1645.7880	1644.7807	1644.7930	-7.47	754	-	766	1	13	R.KYEMFAQTLQQSR.G + Oxidation (M)
		1991.1752	1990.1679	1990.1728	-2.45	232	-	251	1	16	K.AIGVKPPRGILLYGPPGTGK.T
		2272.1355	2271.1282	2271.1245	1.62	257	-	277	0	60	R.AVANETGAFFFLINGPEIMSK.L + Oxidation (M)
		2318.2673	2317.2601	2317.2641	-1.77	366	-	386	1	1	R.EVDIGIPDATGRLEILQIHTK.N
		2771.4675	2770.4603	2770.4541	2.23	289	-	313	2	13	K.AFEEAEKNAPAIIFIDELDAIAPKR.E
	gi|6005942	2899.5654	2898.5581	2898.5490	3.14	288	-	313	3	107	R.KAFEEAEKNAPAIIFIDELDAIAPKR.E
394
	gi|348570220 Mass: 89950 Score: 435 Expect: 7e-040 Matches: 33
		PREDICTED: transitional endoplasmic reticulum ATPase [Cavia porcellus]
		947.5730	946.5657	946.5600	6.05	148	-	155	1	42	R.KGDIFLVR.G
		1172.6493	1171.6420	1171.6601	-15.44	240	-	251	0	84	R.GILLYGPPGTGK.T
		1571.8773	1570.8700	1570.8790	-5.73	697	-	709	2	10	K.LAIRESIESEIRR.E
		1645.7888	1644.7815	1644.7930	-6.95	754	-	766	1	17	R.KYEMFAQTLQQSR.G + Oxidation (M)
		2212.1375	2211.1302	2211.1575	-12.38	488	-	505	1	36	R.ELQELVQYPVEHPDKFLK.F
		2318.2717	2317.2645	2317.2641	0.13	366	-	386	1	25	R.EVDIGIPDATGRLEILQIHTK.N
		2771.4661	2770.4588	2770.4541	1.70	289	-	313	2	57	K.AFEEAEKNAPAIIFIDELDAIAPKR.E
	gi|6005942	2899.5625	2898.5552	2898.5490	2.14	288	-	313	3	121	R.KAFEEAEKNAPAIIFIDELDAIAPKR.E
397
	gi|348570220 Mass: 89950 Score: 496 Expect: 5.6e-046 Matches: 51
		PREDICTED: transitional endoplasmic reticulum ATPase [Cavia porcellus]
		1172.7139	1171.7066	1171.6601	39.7	240	-	251	0	70	R.GILLYGPPGTGK.T
		1571.9121	1570.9048	1570.8790	16.4	697	-	709	2	16	K.LAIRESIESEIRR.E
		1645.8235	1644.8162	1644.7930	14.1	754	-	766	1	48	R.KYEMFAQTLQQSR.G + Oxidation (M)
		1731.0046	1729.9973	1729.9760	12.3	324	-	338	1	16	R.IVSQLLTLMDGLKQR.A + Oxidation (M)
		2318.2556	2317.2483	2317.2641	-6.83	366	-	386	1	44	R.EVDIGIPDATGRLEILQIHTK.N
		2771.4246	2770.4173	2770.4541	-13.26	289	-	313	2	90	K.AFEEAEKNAPAIIFIDELDAIAPKR.E
		3871.5569	3870.5496	3870.6267	-19.91	767	-	806	1	8	R.GFGSFRFPSGNQGGAGPSQGSGGGTGGSVYTEDNDDDLYG.-
401
	gi|348569781 Mass: 86566 Score: 91 Expect: 8e-05 Matches: 1
		PREDICTED: niban-like protein 1-like [Cavia porcellus]
		1414.7556	1413.7483	1413.6929	39.2	537	-	547	0	80	R.FQELIFEDFAR.F
		1690.0250	1689.0177	1688.9825	20.9	301	-	314	2	51	R.VKVLFEETLSKLQR.A
406
	gi|54035705 Mass: 42052 Score: 101 Expect: 1.8e-006 Matches: 5
		RecName: Full=Actin, cytoplasmic 1; AltName: Full=Beta-actin; Contains: RecName: Full=Actin, cytoplasmic 1, N-terminally processed
		1198.7738	1197.7665	1197.6982	57.0	29	-	39	0	47	R.AVFPSIVGRPR.H
		1790.9264	1789.9191	1789.8846	19.3	239	-	254	0	74	K.SYELPDGQVITIGNER.F
407
	gi|348562629 Mass: 114460 Score: 80 Expect: 0.001 Matches: 1
		PREDICTED: importin subunit beta-1 [Cavia porcellus]
		1658.9460	1657.9387	1657.9039	21.0	28	-	42	0	70	R.AAVENLPTFLVELSR.V
		1878.9640	1877.9567	1877.9344	11.9	510	-	525	0	17	K.LLETTDRPDGHQNNLR.S
408
	gi|47116231 Mass: 42034 Score: 65 Expect: 0.033 Matches: 1
		RecName: Full=Actin, cytoplasmic 1; AltName: Full=Beta-actin; Contains: RecName: Full=Actin, cytoplasmic 1, N-terminally processed
		1790.9225	1789.9152	1789.8846	17.1	239	-	254	0	51	K.SYELPDGQVITIGNER.F
		1198.7530	1197.7457	1197.6982	39.7	29	-	39	0	20	R.AVFPSIVGRPR.H
	gi|354481202 Mass: 87835 Score: 80 Expect: 0.00096 Matches: 1
		PREDICTED: pyridoxal-dependent decarboxylase domain-containing protein 1 [Cricetulus griseus]
		1701.9710	1700.9637	1700.9349	17.0	379	-	393	0	70	K.ILVEDELSSPVVVFR.F
426
	gi|348576212 Mass: 83407 Score: 127 Expect: 4.4e-009 Matches: 13
		PREDICTED: heat shock cognate protein HSP 90-beta-like [Cavia porcellus]
		1236.6727	1235.6655	1235.6299	28.8	337	-	346	1	12	R.RAPFDLFENK.K
		1348.7017	1347.6944	1347.6572	27.6	319	-	329	0	29	K.HFSVEGQLEFR.A
		1513.8197	1512.8124	1512.7784	22.5	378	-	391	0	33	R.GVVDSEDLPLNISR.E
		2015.0521	2014.0448	2014.0371	3.86	181	-	196	1	21	K.VILHLKEDQTEYLEER.R
	gi|348554659	1264.6769	1263.6696	1263.6360	26.6	347	-	356	1	43	R.RAPFDLFENR.K
	gi|348580181 Mass: 50788 Score: 54 Expect: 0.079 Matches: 4
		PREDICTED: tubulin alpha-1A chain-like isoform 1 [Cavia porcellus]
		1701.9275	1700.9202	1700.8985	12.8	65	-	79	0	47	R.AVFVDLEPTVIDEVR.T
431
	gi|348554659 Mass: 85134 Score: 712 Expect: 1.4e-067 Matches: 45
		PREDICTED: heat shock protein HSP 90-alpha-like [Cavia porcellus]
		1264.6896	1263.6823	1263.6360	36.7	347	-	356	1	49	R.RAPFDLFENR.K
		1348.7069	1347.6996	1347.6572	31.5	329	-	339	0	73	K.HFSVEGQLEFR.A
		1392.7784	1391.7711	1391.7310	28.9	347	-	357	2	48	R.RAPFDLFENRK.K
		1786.9630	1785.9557	1785.9373	10.3	634	-	648	0	88	K.HLEINPDHSIIETLR.Q
		1833.8043	1832.7970	1832.7741	12.5	301	-	315	0	73	R.NPDDITNEEYGEFYK.S
		2015.0555	2014.0482	2014.0371	5.53	186	-	201	1	126	K.VILHLKEDQTEYLEER.R
		2171.1475	2170.1402	2170.1382	0.94	186	-	202	2	30	K.VILHLKEDQTEYLEERR.I
		2441.1953	2440.1880	2440.2023	-5.84	491	-	511	1	122	K.HIYYITGETKDQVANSAFVER.L
435
	gi|348586251 Mass: 82255 Score: 128 Expect: 3.5e-009 Matches: 22
		PREDICTED: gelsolin-like [Cavia porcellus]
		1001.6281	1000.6208	1000.5454	75.4	25	-	32	0	11	K.QPGLQIWR.V + Trp->Kynurenin (W)
		1349.6963	1348.6890	1348.6371	38.5	690	-	700	1	26	R.YIETDPANRDR.R
		1505.7870	1504.7797	1504.7382	27.6	690	-	701	2	32	R.YIETDPANRDRR.T
		1722.8655	1721.8582	1721.8301	16.3	108	-	122	0	52	R.EVQGFESATFLGYFK.S
		2008.0776	2007.0703	2007.0650	2.64	130	-	148	1	25	K.GGVASGFKHVVPNEVQVQR.L
438
	gi|348586251 Mass: 82255 Score: 297 Expect: 4.4e-026 Matches: 36
		PREDICTED: gelsolin-like [Cavia porcellus]
		1001.6125	1000.6052	1000.5454	59.8	25	-	32	0	30	K.QPGLQIWR.V + Trp->Kynurenin (W)
		1304.7483	1303.7410	1303.6997	31.7	138	-	148	0	72	K.HVVPNEVQVQR.L
		1505.7737	1504.7664	1504.7382	18.7	690	-	701	2	11	R.YIETDPANRDRR.T
		1722.8612	1721.8539	1721.8301	13.8	108	-	122	0	77	R.EVQGFESATFLGYFK.S
		1829.9841	1828.9768	1828.9571	10.8	334	-	350	0	32	K.QTQVSVLPEGGETPLFK.Q
		2008.0833	2007.0760	2007.0650	5.48	130	-	148	1	16	K.GGVASGFKHVVPNEVQVQR.L
442
	gi|348586251 Mass: 82255 Score: 183 Expect: 1.1e-014 Matches: 36
		PREDICTED: gelsolin-like [Cavia porcellus]
		1001.6323	1000.6250	1000.5454	79.6	25	-	32	0	32	K.QPGLQIWR.V + Trp->Kynurenin (W)
		1349.6998	1348.6925	1348.6371	41.1	690	-	700	1	30	R.YIETDPANRDR.R
		1505.7925	1504.7852	1504.7382	31.2	690	-	701	2	20	R.YIETDPANRDRR.T
		1722.8666	1721.8593	1721.8301	17.0	108	-	122	0	63	R.EVQGFESATFLGYFK.S
444
	gi|290563384 Mass: 70840 Score: 56 Expect: 8.1 Matches: 1
		serum albumin precursor [Cavia porcellus]
		1531.8490	1530.8417	1530.8042	24.5	439	-	452	0	44	K.APQVSTPTLVEYAR.K
		1609.8273	1608.8200	1608.7824	23.4	348	-	360	0	32	K.DVFLGTFLYEYSR.R
	gi|348572814 Mass: 89113 Score: 62 Expect: 0.063 Matches: 1
		PREDICTED: protein VAC14 homolog [Cavia porcellus]
		2051.0398	2050.0325	2050.0219	5.21	331	-	348	0	52	K.LVTPEDDEPDELKPAVQR.Q
451
	gi|33518896 Mass: 70840 Score: 78 Expect: 0.00034 Matches: 24
		preproalbumin [Cavia porcellus]
		1531.8486	1530.8413	1530.8042	24.3	439	-	452	0	38	K.APQVSTPTLVEYAR.K
		1542.8380	1541.8307	1541.7977	21.4	397	-	409	0	26	K.VFDELQPLIDEPK.K
	gi|29056338	1609.8500	1608.8427	1608.8610	-11.38	0	U	0.015	1	47	K.AEFAEISTIVTSLTK.V
460
	gi|348566299 Mass: 88405 Score: 418 Expect: 3.5e-038 Matches: 23
		PREDICTED: LOW QUALITY PROTEIN: mitochondrial inner membrane protein-like [Cavia porcellus]
		1153.6472	1152.6399	1152.5887	44.5	232	-	241	0	7	R.ERPPEEVAAR.L
		1177.6857	1176.6784	1176.6251	45.3	746	-	755	1	61	K.FVNQLKGESR.R
		1280.7033	1279.6960	1279.6520	34.3	661	-	671	1	27	R.GVYSEETLRAR.F
		1333.7693	1332.7620	1332.7262	26.9	746	-	756	2	2	K.FVNQLKGESRR.V
		1527.8603	1526.8531	1526.8205	21.3	391	-	403	0	43	K.VVSQYHELVVQAR.D
		1827.9612	1826.9539	1826.9374	9.03	619	-	637	0	54	K.TSSADSPTVPLGGAVEAIR.A
		1970.1028	1969.0955	1969.0844	5.66	242	-	258	2	76	R.LAQQEKQEQVKIESLAK.S
		2214.0823	2213.0750	2213.0600	6.77	564	-	582	0	17	R.LSQEQVDNFTLDINTAYSR.L
		2370.1553	2369.1480	2369.1611	-5.55	563	-	582	1	29	R.RLSQEQVDNFTLDINTAYSR.L
465
	gi|348580423 Mass: 20587 Score: 94 Expect: 4e-05 Matches: 1
		PREDICTED: lysozyme C, spleen isozyme-like [Cavia porcellus]
		1400.7114	1399.7041	1399.6732	22.1	102	-	113	0	77	K.STDYGIFQINSR.Y
	gi|115394416 Mass: 36348 Score: 92 Expect: 0.0019 Matches: 1
		immunoglobulin alpha heavy chain constant region variant 2 [Papio anubis]
		1835.9650	1834.9577	1834.9425	8.29	270	-	286	0	78	R.QEPSQGTTTFAVTSILR.V
		900.5132	899.5059	899.4501	62.1	155	-	161	0	17	K.YLTWASR.Q + Trp->Kynurenin (W)
467
	gi|348572798 Mass: 87753 Score: 48 Expect: 1.6 Matches: 1
		PREDICTED: conserved oligomeric Golgi complex subunit 4-like isoform 2 [Cavia porcellus]
		2344.1620	2343.1547	2343.1554	-0.28	6	-	28	1	54	M.ADLESPEKLSGVSQLSEGVGGSR.C + Acetyl (N-term)
		1275.7530	1274.7457	1274.6983	37.2	681	-	691	1	20	R.LGGLQFDKELR.S
473
	gi|348567342 Mass: 100871 Score: 158 Expect: 3.5e-012 Matches: 12
		PREDICTED: vacuolar protein sorting-associated protein 35-like [Cavia porcellus]
		1243.7150	1242.7077	1242.6568	41.0	307	-	317	0	20	R.LSQLEGVNVER.Y
		1762.8817	1761.8744	1761.8533	12.0	580	-	594	0	95	R.SEDPDQQYLILNTAR.K
		1852.0129	1851.0056	1850.9891	8.95	404	-	419	0	131	K.LFDIFSQQVATVIQSR.Q
		2044.0798	2043.0726	2043.0636	4.37	859	-	876	2	11	R.LRRESPESEGPIYEGLVL.-
	gi|348585291 Mass: 55014 Score: 58 Expect: 0.039 Matches: 5
		PREDICTED: heparin cofactor 2-like [Cavia porcellus]
		930.5513	929.5441	929.4759	73.3	112	-	118	0	48	K.FAFNLYR.A
474
	gi|348582023 Mass: 78817 Score: 81 Expect: 0.0027 Matches: 15
		PREDICTED: serotransferrin-like isoform 1 [Cavia porcellus]
		1326.7308	1325.7236	1325.6615	46.8	667	-	677	0	28	K.YLGEEYINAVR.N
		1445.8303	1444.8230	1444.7714	35.7	332	-	343	0	64	R.LYLGYQYVTAVR.N
478
	gi|348577071 Mass: 89083 Score: 285 Expect: 7e-025 Matches: 10
		PREDICTED: heterogeneous nuclear ribonucleoprotein U-like isoform 1 [Cavia porcellus]
		1647.8789	1646.8716	1646.8376	20.7	554	-	568	0	128	R.NFILDQTNVSAAAQR.R
		1684.9332	1683.9260	1683.8944	18.7	184	-	201	0	98	K.SGGPTSLFAVTVAPPGAR.Q
		1697.8097	1696.8024	1696.7733	17.2	234	-	246	1	33	R.GYFEYIEENKYSR.A
		2710.3076	2709.3003	2709.3326	-11.91	441	-	462	0	13	K.EKPYFPIPEDYTFIQNVPLEDR.V
482
	gi|348582023 Mass: 78817 Score: 251 Expect: 1.8e-021 Matches: 19
		PREDICTED: serotransferrin-like isoform 1 [Cavia porcellus]
		1283.6332	1282.6259	1282.5618	50.0	529	-	539	0	23	K.EAYYGYSGAFR.C
		1326.7275	1325.7203	1325.6615	44.3	667	-	677	0	63	K.YLGEEYINAVR.N
		1445.8291	1444.8218	1444.7714	34.9	332	-	343	0	46	R.LYLGYQYVTAVR.N
		1539.8555	1538.8482	1538.8093	25.3	311	-	323	1	4	K.DLLFKDSTQGFLR.I
		2352.1611	2351.1539	2351.1645	-4.51	658	-	677	1	59	R.IEDNVTPEKYLGEEYINAVR.N
483
	gi|348559124 Mass: 52307 Score: 102 Expect: 1.4e-006 Matches: 27
		PREDICTED: LOW QUALITY PROTEIN: hemopexin-like [Cavia porcellus]
		1229.6055	1228.5982	1228.5513	38.2	167	-	175	0	11	R.TWFWDPTTR.T + Oxidation (HW); Trp->Kynurenin (W)
		1495.7147	1494.7074	1494.6714	24.1	198	-	208	0	37	R.YYCFQGNQFLR.F
		1916.0156	1915.0083	1914.9952	6.86	209	-	225	1	43	R.FNPITGEVPARYPLDAR.D
485
	gi|28400779 Mass: 85422 Score: 81 Expect: 0.0026 Matches: 10
		procollagen-lysine, 2-oxoglutarate 5-dioxygenase 3 [Rattus norvegicus]
		1654.8860	1653.8787	1653.8376	24.9	504	-	517	0	60	K.GIFLHLSNQHEFGR.L
		1826.0866	1825.0793	1825.0502	15.9	301	-	316	0	56	R.VLLAVFVEQPTPFLPR.F
486
	gi|348557114 Mass: 68203 Score: 47 Expect: 2.1 Matches: 1
		PREDICTED: plasma protease C1 inhibitor-like [Cavia porcellus]
		1574.8970	1573.8897	1573.8477	26.7	458	-	470	1	35	K.KHPVAQFIDHNLR.A
		1285.6700	1284.6627	1284.6172	35.4	520	-	529	0	7	K.YQPTYLTMPR.V + Oxidation (M)
		1870.0060	1868.9987	1868.9745	13.0	347	-	363	0	18	K.GVTSVSQIFHNSDLPIR.D
487
	gi|348566165 Mass: 83620 Score: 114 Expect: 8.9e-008 Matches: 6
		PREDICTED: LOW QUALITY PROTEIN: coagulation factor XIII A chain-like [Cavia porcellus]
		1374.7692	1373.7619	1373.7052	41.3	536	-	547	0	41	K.VTITFQNNGPQR.Y
		1469.8274	1468.8201	1468.7786	28.2	717	-	728	0	34	R.HVYGELNLQIQR.R
		2601.3301	2600.3228	2600.3445	-8.36	14	-	38	0	68	R.AVPPNNSNAAEAELPTEELLGLVPR.G
488
	gi|348582023 Mass: 78817 Score: 228 Expect: 3.5e-019 Matches: 15
		PREDICTED: serotransferrin-like isoform 1 [Cavia porcellus]
		1283.6385	1282.6313	1282.5618	54.1	529	-	539	0	33	K.EAYYGYSGAFR.C
		1326.7332	1325.7259	1325.6615	48.5	667	-	677	0	46	K.YLGEEYINAVR.N
		1445.8342	1444.8270	1444.7714	38.4	332	-	343	0	58	R.LYLGYQYVTAVR.N
		1539.8645	1538.8572	1538.8093	31.1	311	-	323	1	17	K.DLLFKDSTQGFLR.I
		2352.1633	2351.1561	2351.1645	-3.57	658	-	677	1	38	R.IEDNVTPEKYLGEEYINAVR.N
	gi|348581197 Mass: 84576 Score: 84 Expect: 0.0013 Matches: 11
		PREDICTED: elongation factor G, mitochondrial-like [Cavia porcellus]
		983.6128	982.6055	982.5236	83.3	368	-	375	0	29	R.FGQLTYVR.N
		1063.6112	1062.6039	1062.5345	65.3	238	-	246	0	20	R.YSEIPGELR.A
		1498.8193	1497.8121	1497.7616	33.7	225	-	237	0	27	R.AIFFDGDFGQIIR.Y
		1739.9839	1738.9766	1738.9406	20.7	168	-	181	1	34	R.YNVPFLTFINKLDR.V
489
	gi|348557114 Mass: 68203 Score: 45 Expect: 3.3 Matches: 1
		PREDICTED: plasma protease C1 inhibitor-like [Cavia porcellus]
		1574.9120	1573.9047	1573.8477	36.2	458	-	470	1	33	K.KHPVAQFIDHNLR.A
493
	gi|348582023 Mass: 78817 Score: 129 Expect: 2.8e-009 Matches: 27
		PREDICTED: serotransferrin-like isoform 1 [Cavia porcellus]
		1283.6166	1282.6093	1282.5618	37.0	529	-	539	0	31	K.EAYYGYSGAFR.C
		1445.8154	1444.8081	1444.7714	25.4	332	-	343	0	40	R.LYLGYQYVTAVR.N
		2352.1500	2351.1427	2351.1645	-9.24	658	-	677	1	84	R.IEDNVTPEKYLGEEYINAVR.N
		1326.7300	1325.7227	1325.6615	46.2	667	-	677	0	33	YLGEEYINAVR
494
	gi|290543440 Mass: 78119 Score: 67 Expect: 0.023 Matches: 1
		protein-glutamine gamma-glutamyltransferase 2 [Cavia porcellus]
		1715.9675	1714.9602	1714.9253	20.3	568	-	583	0	56	R.GLLIEPAANSYVLAER.D
		2481.1992	2480.1919	2480.2084	-6.65	297	-	317	0	38	R.VVTNFNSAHDQNSNLLIEYFR.N
		2930.4980	2929.4907	2929.5436	-18.05	568	-	593	1	39	R.GLLIEPAANSYVLAERDIYLENPEIK.I
496
	gi|348559124 Mass: 52307 Score: 235 Expect: 7e-020 Matches: 36
		PREDICTED: LOW QUALITY PROTEIN: hemopexin-like [Cavia porcellus]
		1124.5687	1123.5614	1123.5121	43.9	226	-	234	0	15	R.DYFIPCPGR.G
		1200.6846	1199.6773	1199.6299	39.6	209	-	219	0	35	R.FNPITGEVPAR.Y
		1229.6029	1228.5956	1228.5513	36.1	167	-	175	0	14	R.TWFWDPTTR.T + Oxidation (HW); Trp->Kynurenin (W)
		1495.7124	1494.7051	1494.6714	22.6	198	-	208	0	15	R.YYCFQGNQFLR.F
		1871.9473	1870.9400	1870.9247	8.18	410	-	427	0	26	K.SFGLSSCSAAGPSLYLVR.G
		1916.0167	1915.0094	1914.9952	7.44	209	-	225	1	21	R.FNPITGEVPARYPLDAR.D
		2070.9995	2069.9922	2069.9841	3.95	357	-	376	0	31	K.AVDAAFTCPGSSQLYVTAGR.R
501
	gi|348582025 Mass: 78578 Score: 634 Expect: 8.9e-060 Matches: 48
		PREDICTED: serotransferrin-like isoform 2 [Cavia porcellus]
		1283.6429	1282.6356	1282.5618	57.5	527	-	537	0	94	K.EAYYGYSGAFR.C
		1326.7377	1325.7304	1325.6615	52.0	665	-	675	0	46	K.YLGEEYINAVR.N
		1445.8396	1444.8323	1444.7714	42.1	332	-	343	0	74	R.LYLGYQYVTAVR.N
		1625.8547	1624.8474	1624.8031	27.3	474	-	487	0	(16)	R.TAGWNIPMGLLYNR.I + Oxidation (M); Trp->Kynurenin (W)
		1637.8560	1636.8487	1636.8031	27.8	474	-	487	0	22	R.TAGWNIPMGLLYNR.I + Oxidation (HW); Oxidation (M)
		2130.0706	2129.0633	2129.0616	0.82	144	-	162	0	68	R.SAGWVIPIGSIFCDLPEPR.K + Oxidation (HW)
		2250.0776	2249.0703	2249.0937	-10.40	550	-	570	0	44	K.HLTVPENTGGNNPAAWANNLR.A + Trp->Kynurenin (W)
		2352.1548	2351.1475	2351.1645	-7.20	656	-	675	1	130	R.IEDNVTPEKYLGEEYINAVR.N
511
	gi|348582025 Mass: 78578 Score: 287 Expect: 4.4e-025 Matches: 15
		PREDICTED: serotransferrin-like isoform 2 [Cavia porcellus]
		1283.6117	1282.6044	1282.5618	33.2	527	-	537	0	58	K.EAYYGYSGAFR.C
		1326.7105	1325.7032	1325.6615	31.4	665	-	675	0	38	K.YLGEEYINAVR.N
		1445.8114	1444.8041	1444.7714	22.6	332	-	343	0	75	R.LYLGYQYVTAVR.N
		1539.8471	1538.8398	1538.8093	19.8	311	-	323	1	45	K.DLLFKDSTQGFLR.I
		2352.1707	2351.1634	2351.1645	-0.46	656	-	675	1	64	R.IEDNVTPEKYLGEEYINAVR.N
	gi|348565404 Mass: 69287 Score: 144 Expect: 8.9e-011 Matches: 14
		PREDICTED: ezrin-like [Cavia porcellus]
		1182.6359	1181.6286	1181.5869	35.2	264	-	273	0	78	K.APDFVFYAPR.L
		1310.7284	1309.7211	1309.6819	29.9	263	-	273	1	36	K.KAPDFVFYAPR.L
515
	gi|348559124 Mass: 52307 Score: 119 Expect: 2.8e-008 Matches: 33
		PREDICTED: LOW QUALITY PROTEIN: hemopexin-like [Cavia porcellus]
		1229.6093	1228.6020	1228.5513	41.3	167	-	175	0	8	R.TWFWDPTTR.T + Oxidation (HW); Trp->Kynurenin (W)
		1495.7135	1494.7062	1494.6714	23.3	198	-	208	0	21	R.YYCFQGNQFLR.F
		2070.9976	2069.9903	2069.9841	3.03	357	-	376	0	8	K.AVDAAFTCPGSSQLYVTAGR.R
		1200.6800	1199.6727	1199.6299	35.7	209	-	219	1	34	FNPITGEVPAR
		1871.9489	1870.9416	1870.9247	9.03	410	-	427	0	60	K.SFGLSSCSAAGPSLYLVR.G
		1916.0155	1915.0082	1914.9952	6.81	209	-	225	1	61	R.FNPITGEVPARYPLDAR.D
519
	gi|348553971 Mass: 69852 Score: 76 Expect: 0.00056 Matches: 4
		PREDICTED: moesin-like [Cavia porcellus]
		1198.6315	1197.6242	1197.5819	35.3	282	-	291	0	62	K.SPDFVFYAPR.L
521
	gi|348579324 Mass: 69781 Score: 350 Expect: 2.2e-031 Matches: 28
		PREDICTED: prelamin-A/C-like [Cavia porcellus]
		919.5110	918.5037	918.4308	79.4	388	-	395	0	17	R.SSFSQHAR.T
		1243.7142	1242.7070	1242.6568	40.4	337	-	346	1	39	K.LLEGEEERLR.L
		1358.7761	1357.7688	1357.7313	27.6	51	-	62	1	24	R.SLETENAGLRLR.I
		1605.8474	1604.8401	1604.8046	22.1	400	-	413	1	91	R.VAVEEVDEEGKFVR.L
		1700.0018	1698.9946	1698.9628	18.7	255	-	269	1	34	R.IRIDSLSAQLSQLQK.Q
		1752.8905	1751.8832	1751.8550	16.1	239	-	254	0	17	R.NSNLVGAAHEELQQSR.I
		1959.1444	1958.1371	1958.1200	8.74	102	-	117	3	41	R.LQLELGKVREEFKELK.A
524
	gi|387605 Mass: 78119 Score: 687 Expect: 4.4e-065 Matches: 33
		transglutaminase [Cavia porcellus]
		933.5214	932.5141	932.5192	-5.42	215	-	222	0	17	R.SRPVYVGR.V
		1575.9155	1574.9083	1574.9144	-3.92	653	-	666	1	54	K.VRVDLLPTEVGLHK.L
		1591.7954	1590.7881	1590.7943	-3.89	36	-	48	0	(45)	R.GQPFWLTLHFEGR.G + Trp->Kynurenin (W)
		1619.7891	1618.7818	1618.7892	-4.60	36	-	48	0	62	R.GQPFWLTLHFEGR.G + Dioxidation (W)
		1715.9296	1714.9223	1714.9253	-1.78	568	-	583	0	115	R.GLLIEPAANSYVLAER.D
		2481.2234	2480.2161	2480.2084	3.10	297	-	317	0	177	R.VVTNFNSAHDQNSNLLIEYFR.N
		2930.5576	2929.5503	2929.5436	2.30	568	-	593	1	87	R.GLLIEPAANSYVLAERDIYLENPEIK.I
		3199.7510	3198.7437	3198.7288	4.67	568	-	595	2	30	R.GLLIEPAANSYVLAERDIYLENPEIKIR.V
526
	gi|348559124 Mass: 52307 Score: 110 Expect: 2.2e-007 Matches: 30
		PREDICTED: LOW QUALITY PROTEIN: hemopexin-like [Cavia porcellus]
		1229.6024	1228.5951	1228.5513	35.7	167	-	175	0	20	R.TWFWDPTTR.T + Oxidation (HW); Trp->Kynurenin (W)
		1495.7123	1494.7050	1494.6714	22.5	198	-	208	0	10	R.YYCFQGNQFLR.F
		1871.9495	1870.9422	1870.9247	9.35	410	-	427	0	34	K.SFGLSSCSAAGPSLYLVR.G
		1916.0153	1915.0080	1914.9952	6.71	209	-	225	1	20	R.FNPITGEVPARYPLDAR.D
		2070.9995	2069.9922	2069.9841	3.95	357	-	376	0	30	K.AVDAAFTCPGSSQLYVTAGR.R
	gi|1087020	1495.6500	1494.6427	1494.7078	-43.53	13	-	23	1	39	R.YYCFQGNKFLR.F
532
	gi|548337 Mass: 77189 Score: 281 Expect: 1.8e-024 Matches: 13
		RecName: Full=NADPH--cytochrome P450 reductase; Short=CPR; Short=P450R
		1022.6362	1021.6290	1021.5709	56.8	516	-	523	1	11	K.SQFRLPFK.S
		1575.8539	1574.8466	1574.8165	19.1	187	-	199	1	52	K.YVDQRLEQLGAQR.I
		1637.8865	1636.8792	1636.8461	20.2	369	-	382	0	63	R.TALTYYLDITNPPR.T
		2117.0378	2116.0306	2116.0225	3.80	79	-	97	0	112	R.NIIVFYGSQTGTAEEFANR.L
		2608.2920	2607.2847	2607.3081	-8.98	268	-	290	1	10	K.SYENQKPPFDAKNPFLAAVTTNR.K
539
	gi|387605 Mass: 78119 Score: 299 Expect: 2.8e-026 Matches: 36
		transglutaminase [Cavia porcellus]
		1575.9386	1574.9313	1574.9144	10.7	653	-	666	1	29	K.VRVDLLPTEVGLHK.L
		1591.8168	1590.8095	1590.7943	9.55	36	-	48	0	28	R.GQPFWLTLHFEGR.G + Trp->Kynurenin (W)
		1715.9448	1714.9375	1714.9253	7.11	568	-	583	0	42	R.GLLIEPAANSYVLAER.D
		2481.2041	2480.1968	2480.2084	-4.68	297	-	317	0	93	R.VVTNFNSAHDQNSNLLIEYFR.N
		2930.5247	2929.5174	2929.5436	-8.94	568	-	593	1	9	R.GLLIEPAANSYVLAERDIYLENPEIK.I
	gi|348553971 Mass: 69852 Score: 115 Expect: 7e-008 Matches: 23
		PREDICTED: moesin-like [Cavia porcellus]
		1108.6089	1107.6016	1107.5713	27.4	256	-	264	0	31	K.IGFPWSEIR.N + Trp->Kynurenin (W)
		1198.6169	1197.6096	1197.5819	23.2	282	-	291	0	62	K.SPDFVFYAPR.L
		1326.7200	1325.7127	1325.6768	27.1	281	-	291	1	61	K.KSPDFVFYAPR.L
541
	gi|348559124 Mass: 52307 Score: 289 Expect: 2.8e-025 Matches: 40
		PREDICTED: LOW QUALITY PROTEIN: hemopexin-like [Cavia porcellus]
		1124.5723	1123.5650	1123.5121	47.1	226	-	234	0	30	R.DYFIPCPGR.G
		1229.6078	1228.6005	1228.5513	40.1	167	-	175	0	19	R.TWFWDPTTR.T + Oxidation (HW); Trp->Kynurenin (W)
		1495.7139	1494.7066	1494.6714	23.6	198	-	208	0	45	R.YYCFQGNQFLR.F
		1871.9495	1870.9422	1870.9247	9.35	410	-	427	0	54	K.SFGLSSCSAAGPSLYLVR.G
		1916.0156	1915.0083	1914.9952	6.86	209	-	225	1	31	R.FNPITGEVPARYPLDAR.D
		1927.9363	1926.9290	1926.9145	7.52	428	-	444	1	10	R.GPNVYCYSDVEKLNAAK.T
		2070.9971	2069.9898	2069.9841	2.79	357	-	376	0	20	K.AVDAAFTCPGSSQLYVTAGR.R
552
	gi|348560550 Mass: 81377 Score: 408 Expect: 3.5e-037 Matches: 19
		PREDICTED: prolyl endopeptidase-like [Cavia porcellus]
		1268.6958	1267.6885	1267.6925	-3.12	652	-	662	0	63	K.FIATLQYTVGR.S
		1478.7433	1477.7360	1477.7413	-3.55	99	-	111	0	60	R.VLYVQDSLEGEAR.V
		1642.8044	1641.7972	1641.8072	-6.13	689	-	702	0	53	K.VIEEVSDMFAFIAR.C + Oxidation (M)
		1713.8001	1712.7928	1712.7947	-1.12	86	-	98	0	94	R.YFYFYNTGLQNQR.V
		1844.9717	1843.9644	1843.9680	-1.94	112	-	128	0	76	R.VFLDPNILSDDGTVALR.G
	gi|348576912 Mass: 80377 Score: 269 Expect: 2.8e-023 Matches: 19
		PREDICTED: NADH-ubiquinone oxidoreductase 75 kDa subunit, mitochondrial-like isoform 1 [Cavia porcellus]
		969.5137	968.5065	968.5080	-1.54	293	-	300	1	30	R.FAYDGLKR.Q
		1064.5494	1063.5422	1063.5451	-2.72	410	-	418	0	58	R.FEAPLFNAR.I
		1784.9487	1783.9415	1783.9428	-0.75	485	-	502	0	87	R.NDGAAILAAVSSIAQEVR.V
		2057.1399	2056.1326	2056.1317	0.46	520	-	539	0	39	R.VASQVAALDLGYKPGVEAIR.K
555
	gi|348560550 Mass: 81377 Score: 444 Expect: 8.9e-041 Matches: 18
		PREDICTED: prolyl endopeptidase-like [Cavia porcellus]
		1268.6943	1267.6871	1267.6925	-4.27	652	-	662	0	64	K.FIATLQYTVGR.S
		1478.7425	1477.7353	1477.7413	-4.05	99	-	111	0	66	R.VLYVQDSLEGEAR.V
		1642.8019	1641.7946	1641.8072	-7.69	689	-	702	0	62	K.VIEEVSDMFAFIAR.C + Oxidation (M)
		1713.7960	1712.7887	1712.7947	-3.47	86	-	98	0	108	R.YFYFYNTGLQNQR.V
		1844.9690	1843.9617	1843.9680	-3.40	112	-	128	0	78	R.VFLDPNILSDDGTVALR.G
	gi|348563112 Mass: 89273 Score: 92 Expect: 1.3e-005 Matches: 11
		PREDICTED: alpha-1B-glycoprotein-like [Cavia porcellus]
		1027.5512	1026.5439	1026.5498	-5.79	496	-	504	0	48	K.APPPTLEFR.G
		1730.9551	1729.9478	1729.9587	-6.31	710	-	725	2	19	R.SARLELRVDGPPPAPR.L
		1768	SDGSIAAPEISAFPPGPR			FASTS		1.8e-05			PAGSLAAPELSAFPPGPR
558
	gi|348560550 Mass: 81377 Score: 183 Expect: 1.1e-014 Matches: 13
		PREDICTED: prolyl endopeptidase-like [Cavia porcellus]
		1268.7459	1267.7386	1267.6925	36.4	652	-	662	0	28	K.FIATLQYTVGR.S
		1478.7821	1477.7748	1477.7413	22.7	99	-	111	0	43	R.VLYVQDSLEGEAR.V
		1642.8319	1641.8246	1641.8072	10.6	689	-	702	0	28	K.VIEEVSDMFAFIAR.C + Oxidation (M)
		1713.8252	1712.8179	1712.7947	13.6	86	-	98	0	37	R.YFYFYNTGLQNQR.V
		1844.9911	1843.9838	1843.9680	8.58	112	-	128	0	25	R.VFLDPNILSDDGTVALR.G
	gi|348563112 Mass: 89273 Score: 42 Expect: 1.7e+02 Matches: 1
		PREDICTED: alpha-1B-glycoprotein-like [Cavia porcellus]
		1730.9829	1729.9756	1729.9587	9.77	710	-	725	2	32	R.SARLELRVDGPPPAPR.L
		1027.6094	1026.6021	1026.5498	51.0	496	-	504	0	23	K.APPPTLEFR.G
		1768	SDGSIAAPEISAFPPGPR			FASTS			1.8e-05		PAGSLAAPELSAFPPGPR
559
	gi|348560550 Mass: 81377 Score: 140 Expect: 2.2e-010 Matches: 27
		PREDICTED: prolyl endopeptidase-like [Cavia porcellus]
		1268.7451	1267.7378	1267.6925	35.8	652	-	662	0	33	K.FIATLQYTVGR.S
		1642.8429	1641.8356	1641.8072	17.3	689	-	702	0	29	K.VIEEVSDMFAFIAR.C + Oxidation (M)
		1713.8268	1712.8195	1712.7947	14.5	86	-	98	0	54	R.YFYFYNTGLQNQR.V
	gi|348576912 Mass: 80377 Score: 135 Expect: 7e-010 Matches: 26
		PREDICTED: NADH-ubiquinone oxidoreductase 75 kDa subunit, mitochondrial-like isoform 1 [Cavia porcellus]
		1064.6088	1063.6015	1063.5451	53.1	410	-	418	0	26	R.FEAPLFNAR.I
		1784.9701	1783.9628	1783.9428	11.2	485	-	502	0	32	R.NDGAAILAAVSSIAQEVR.V
		2057.1475	2056.1402	2056.1317	4.16	520	-	539	0	36	R.VASQVAALDLGYKPGVEAIR.K
562
	gi|348574047 Mass: 71082 Score: 799 Expect: 2.8e-076 Matches: 33
		PREDICTED: heat shock cognate 71 kDa protein-like [Cavia porcellus]
		1253.6121	1252.6048	1252.6088	-3.19	302	-	311	0	20	R.FEELNADLFR.G
		1487.6978	1486.6905	1486.6940	-2.37	37	-	49	0	66	R.TTPSYVAFTDTER.L
		1565.8189	1564.8116	1564.8249	-8.53	349	-	361	1	103	K.LLQDFFNGKELNK.S
		1627.9058	1626.8985	1626.9053	-4.19	156	-	171	1	49	R.QATKDAGTIAGLNVLR.I
		1787.9825	1786.9753	1786.9828	-4.24	172	-	188	1	128	R.IINEPTAAAIAYGLDKK.V
		1821.8870	1820.8797	1820.8839	-2.33	57	-	72	1	23	K.NQVAMNPTNTVFDAKR.L + Oxidation (M)
		1982.0006	1980.9933	1980.9905	1.42	138	-	155	0	142	K.TVTNAVVTVPAYFNDSQR.Q
		2156.0906	2155.0833	2155.0797	1.67	37	-	56	1	11	R.TTPSYVAFTDTERLIGDAAK.N
		2320.1992	2319.1919	2319.1859	2.61	300	-	319	2	22	R.ARFEELNADLFRGTLDPVEK.A
		2774.3320	2773.3248	2773.3195	1.89	424	-	447	0	33	K.QTQTFTTYSDNQPGVLIQVYEGER.A
565
	gi|33518896 Mass: 70840 Score: 138 Expect: 3.5e-010 Matches: 15
		preproalbumin [Cavia porcellus]
		1487.7969	1486.7896	1486.7714	12.2	361	-	372	1	4	R.RHPEYSIGMLLR.I + Oxidation (M)
		1531.8408	1530.8335	1530.8042	19.2	439	-	452	0	23	K.APQVSTPTLVEYAR.K
		1609.8208	1608.8135	1608.7824	19.3	348	-	360	0	43	K.DVFLGTFLYEYSR.R
		2052.0820	2051.0748	2051.0687	2.93	435	-	452	1	23	R.YTQKAPQVSTPTLVEYAR.K
	gi|348553971 Mass: 69852 Score: 74 Expect: 0.00087 Matches: 6
		PREDICTED: moesin-like [Cavia porcellus]
		1198.6306	1197.6233	1197.5819	34.6	282	-	291	0	60	K.SPDFVFYAPR.L
	gi|348559124 Mass: 52307 Score: 74 Expect: 0.00097 Matches: 8
		PREDICTED: LOW QUALITY PROTEIN: hemopexin-like [Cavia porcellus]
		1633.9615	1632.9542	1632.9311	14.2	342	-	356	2	72	K.RLEKELGGPHGISLK.A
		1916.0161	1915.0088	1914.9952	7.13	209	-	225	1	60	R.FNPITGEVPARYPLDAR.D
570
	gi|348585953 Mass: 81409 Score: 429 Expect: 2.8e-039 Matches: 24
		PREDICTED: glycerol-3-phosphate dehydrogenase, mitochondrial-like [Cavia porcellus]
		1147.7134	1146.7061	1146.6397	57.9	641	-	650	0	29	K.GFITIVDVQR.V
		1229.6157	1228.6084	1228.5474	49.7	598	-	606	0	38	K.FLYYEMGYK.S + Oxidation (M)
		1395.7745	1394.7673	1394.7227	31.9	125	-	135	1	40	K.AIMKLDIEQYR.M + Oxidation (M)
		1523.8292	1522.8219	1522.7919	19.7	526	-	538	0	46	R.LVSEFPYIEAEVK.Y
		1641.9354	1640.9281	1640.8886	24.1	558	-	572	0	117	R.LAFLNVQAAEEALPR.I
		2264.1780	2263.1707	2263.1750	-1.89	632	-	650	2	66	R.FHKFDADQKGFITIVDVQR.V
572
	gi|348583379 Mass: 73769 Score: 714 Expect: 8.9e-068 Matches: 33
		PREDICTED: stress-70 protein, mitochondrial-like [Cavia porcellus]
		972.6689	971.6616	971.5916	72.0	138	-	145	1	38	K.NVPFKIVR.A
		1242.7351	1241.7278	1241.6728	44.3	206	-	217	0	32	K.DAGQISGLNVLR.V
		1489.8795	1488.8722	1488.8300	28.4	348	-	360	1	91	R.AQFEGIVTDLIKR.T
		1578.9717	1577.9644	1577.9294	22.2	498	-	512	0	52	K.LLGQFTLVGIPPAPR.G
		1673.9318	1672.9245	1672.8897	20.8	394	-	408	1	54	K.VQQTVQDLFGRAPSK.A
		1694.8811	1693.8738	1693.8424	18.6	187	-	201	0	86	K.NAVITVPAYFNDSQR.Q
		1724.9004	1723.8931	1723.8642	16.8	107	-	121	1	49	R.QAVTNPNNTFYATKR.L
		2055.9734	2054.9661	2054.9545	5.64	265	-	283	0	145	K.STNGDTFLGGEDFDQALLR.H
576
	gi|348583379 Mass: 73769 Score: 605 Expect: 7e-057 Matches: 37
		PREDICTED: stress-70 protein, mitochondrial-like [Cavia porcellus]
		1489.8691	1488.8618	1488.8300	21.4	348	-	360	1	94	R.AQFEGIVTDLIKR.T
		1578.9640	1577.9567	1577.9294	17.3	498	-	512	0	42	K.LLGQFTLVGIPPAPR.G
		1673.9220	1672.9147	1672.8897	15.0	394	-	408	1	42	K.VQQTVQDLFGRAPSK.A
		1694.8730	1693.8657	1693.8424	13.8	187	-	201	0	135	K.NAVITVPAYFNDSQR.Q
		1724.8925	1723.8852	1723.8642	12.2	107	-	121	1	42	R.QAVTNPNNTFYATKR.L
		2055.9656	2054.9583	2054.9545	1.85	265	-	283	0	141	K.STNGDTFLGGEDFDQALLR.H
		2340.2288	2339.2215	2339.2307	-3.94	491	-	512	1	11	R.EMAGDNKLLGQFTLVGIPPAPR.G + Oxidation (M)
578
	gi|348574047 Mass: 71082 Score: 862 Expect: 1.4e-082 Matches: 33
		PREDICTED: heat shock cognate 71 kDa protein-like [Cavia porcellus]
		1199.7360	1198.7287	1198.6670	51.5	160	-	171	0	64	K.DAGTIAGLNVLR.I
		1253.6730	1252.6657	1252.6088	45.4	302	-	311	0	32	R.FEELNADLFR.G
		1487.7440	1486.7367	1486.6940	28.8	37	-	49	0	74	R.TTPSYVAFTDTER.L
		1565.8610	1564.8537	1564.8249	18.4	349	-	361	1	100	K.LLQDFFNGKELNK.S
		1788.0116	1787.0043	1786.9828	12.0	172	-	188	1	123	R.IINEPTAAAIAYGLDKK.V
		1821.9114	1820.9041	1820.8839	11.1	57	-	72	1	70	K.NQVAMNPTNTVFDAKR.L + Oxidation (M)
		1982.0126	1981.0053	1980.9905	7.46	138	-	155	0	166	K.TVTNAVVTVPAYFNDSQR.Q
		2156.0923	2155.0850	2155.0797	2.46	37	-	56	1	12	R.TTPSYVAFTDTERLIGDAAK.N
		2774.2915	2773.2842	2773.3195	-12.73	424	-	447	0	108	K.QTQTFTTYSDNQPGVLIQVYEGER.A
	gi|112875 Mass: 45062 Score: 105 Expect: 9.3e-05 Matches: 1
		RecName: Full=Alpha-1-antiproteinase F; Short=APF; AltName: Full=Alpha-1-antitrypsin; AltName: Full=Alpha-1-proteinase inhibitor; Flags: Precursor
		1623.8417	1622.8344	1622.8012	20.4	23	-	37	0	105	A.EDAQVAQGPSQQIPR.S
		1335.6690	1334.6617	1334.6190	32.0	38	-	48	0	23	R.SLAHFAHSMYR.V + Oxidation (M)
579
	gi|348574047 Mass: 71082 Score: 1000 Expect: 2.2e-096 Matches: 38
		PREDICTED: heat shock cognate 71 kDa protein-like [Cavia porcellus]
		1199.7201	1198.7128	1198.6670	38.2	160	-	171	0	72	K.DAGTIAGLNVLR.I
		1253.6569	1252.6496	1252.6088	32.6	302	-	311	0	41	R.FEELNADLFR.G
		1487.7313	1486.7240	1486.6940	20.2	37	-	49	0	68	R.TTPSYVAFTDTER.L
		1565.8522	1564.8449	1564.8249	12.8	349	-	361	1	105	K.LLQDFFNGKELNK.S
		1788.0032	1786.9959	1786.9828	7.30	172	-	188	1	119	R.IINEPTAAAIAYGLDKK.V
		1821.9045	1820.8973	1820.8839	7.33	57	-	72	1	81	K.NQVAMNPTNTVFDAKR.L + Oxidation (M)
		1982.0089	1981.0016	1980.9905	5.61	138	-	155	0	159	K.TVTNAVVTVPAYFNDSQR.Q
		2156.0894	2155.0821	2155.0797	1.10	37	-	56	1	27	R.TTPSYVAFTDTERLIGDAAK.N
		2774.2952	2773.2879	2773.3195	-11.40	424	-	447	0	154	K.QTQTFTTYSDNQPGVLIQVYEGER.A
580
	gi|348574047 Mass: 71082 Score: 708 Expect: 3.5e-067 Matches: 31
		PREDICTED: heat shock cognate 71 kDa protein-like [Cavia porcellus]
		1199.7343	1198.7270	1198.6670	50.1	160	-	171	0	61	K.DAGTIAGLNVLR.I
		1487.7434	1486.7361	1486.6940	28.3	37	-	49	0	57	R.TTPSYVAFTDTER.L
		1565.8637	1564.8564	1564.8249	20.1	349	-	361	1	97	K.LLQDFFNGKELNK.S
		1788.0096	1787.0024	1786.9828	10.9	172	-	188	1	117	R.IINEPTAAAIAYGLDKK.V
		1982.0120	1981.0047	1980.9905	7.15	138	-	155	0	158	K.TVTNAVVTVPAYFNDSQR.Q
		2156.0874	2155.0801	2155.0797	0.19	37	-	56	1	10	R.TTPSYVAFTDTERLIGDAAK.N
		2320.1841	2319.1768	2319.1859	-3.91	300	-	319	2	13	R.ARFEELNADLFRGTLDPVEK.A
		2774.2839	2773.2767	2773.3195	-15.45	424	-	447	0	74	K.QTQTFTTYSDNQPGVLIQVYEGER.A
	gi|112875 Mass: 45062 Score: 115 Expect: 9.3e-06 Matches: 1
		RecName: Full=Alpha-1-antiproteinase F; Short=APF; AltName: Full=Alpha-1-antitrypsin; AltName: Full=Alpha-1-proteinase inhibitor; Flags: Precursor
		1623.8429	1622.8356	1622.8012	21.2	23	-	37	0	115	A.EDAQVAQGPSQQIPR.S
		1335.6690	1334.6617	1334.6190	32.0	38	-	48	0	25	R.SLAHFAHSMYR.V + Oxidation (M)
582
	gi|348574047 Mass: 71082 Score: 403 Expect: 1.1e-036 Matches: 23
		PREDICTED: heat shock cognate 71 kDa protein-like [Cavia porcellus]
		1199.7490	1198.7417	1198.6670	62.4	160	-	171	0	21	K.DAGTIAGLNVLR.I
		1487.7556	1486.7483	1486.6940	36.6	37	-	49	0	28	R.TTPSYVAFTDTER.L
		1565.8735	1564.8663	1564.8249	26.4	349	-	361	1	63	K.LLQDFFNGKELNK.S
		1788.0183	1787.0110	1786.9828	15.8	172	-	188	1	95	R.IINEPTAAAIAYGLDKK.V
		1982.0186	1981.0113	1980.9905	10.5	138	-	155	0	99	K.TVTNAVVTVPAYFNDSQR.Q
		2320.1868	2319.1795	2319.1859	-2.75	300	-	319	2	21	R.ARFEELNADLFRGTLDPVEK.A
	gi|112875 Mass: 45062 Score: 112 Expect: 1.9e-05 Matches: 1
		RecName: Full=Alpha-1-antiproteinase F; Short=APF; AltName: Full=Alpha-1-antitrypsin; AltName: Full=Alpha-1-proteinase inhibitor; Flags: Precursor
		1623.8545	1622.8472	1622.8012	28.3	23	-	37	0	112	A.EDAQVAQGPSQQIPR.S
		1335.6810	1334.6737	1334.6190	41.0	38	-	48	0	37	R.SLAHFAHSMYR.V + Oxidation (M)
586
	gi|348574047 Mass: 71082 Score: 499 Expect: 2.8e-046 Matches: 25
		PREDICTED: heat shock cognate 71 kDa protein-like [Cavia porcellus]
		1487.6939	1486.6866	1486.6940	-4.99	37	-	49	0	47	R.TTPSYVAFTDTER.L
		1565.8154	1564.8082	1564.8249	-10.71	349	-	361	1	73	K.LLQDFFNGKELNK.S
		1787.9781	1786.9709	1786.9828	-6.70	172	-	188	1	96	R.IINEPTAAAIAYGLDKK.V
		1981.9941	1980.9869	1980.9905	-1.85	138	-	155	0	131	K.TVTNAVVTVPAYFNDSQR.Q
		2156.0867	2155.0794	2155.0797	-0.15	37	-	56	1	7	R.TTPSYVAFTDTERLIGDAAK.N
		2320.1956	2319.1883	2319.1859	1.04	300	-	319	2	4	R.ARFEELNADLFRGTLDPVEK.A
		2774.3323	2773.3250	2773.3195	1.98	424	-	447	0	32	K.QTQTFTTYSDNQPGVLIQVYEGER.A
	gi|348566935 Mass: 68740 Score: 187 Expect: 4.4e-015 Matches: 15
		PREDICTED: V-type proton ATPase catalytic subunit A-like [Cavia porcellus]
		1749.9003	1748.8930	1748.8621	17.7	324	-	338	0	25	R.EASIYTGITLSEYFR.D
		2041.9960	2040.9887	2040.9938	-2.52	597	-	613	1	19	K.IKADYAQLLEDMQNAFR.S + Oxidation (M)
		2143.0488	2142.0416	2142.0422	-0.30	460	-	476	1	108	R.ALDEYYDKHFTEFVPLR.T
587
	gi|348578987 Mass: 77249 Score: 70 Expect: 0.0024 Matches: 9
		PREDICTED: xaa-Pro aminopeptidase 1-like [Cavia porcellus]
		1015.6061	1014.5988	1014.5247	73.1	523	-	531	0	27	K.GHLLDSFAR.S
		1670.9124	1669.9051	1669.8675	22.5	307	-	320	0	48	K.EHLLLDLGLEAEYR.I
		2760.3169	2759.3096	2759.3501	-14.69	463	-	487	1	55	R.TLSLDEVYLIDSGAQYKDGTTDVTR.T
	gi|290565762 Mass: 52335 Score: 100 Expect: 0.00031 Matches: 1
		antithrombin-III precursor [Cavia porcellus]
		2291.1445	2290.1372	2290.1441	-2.99	398	-	420	0	88	K.AFLEVNEEGSEAAASTGVLLAGR.S
		1639.8912	1638.8839	1638.8478	22.1	197	-	210	1	58	K.LQPLDFKAHAEQSR.Q
		1877.0111	1876.0038	1875.9843	10.4	350	-	364	2	14	R.FRIEDSFSLKEHLQK.M
591
	gi|348557474 Mass: 81046 Score: 763 Expect: 1.1e-072 Matches: 42
		PREDICTED: annexin A6-like [Cavia porcellus]
		1026.5346	1025.5273	1025.5433	-15.66	213	-	220	0	74	R.LVFDEYLK.T
		1099.4983	1098.4910	1098.4982	-6.51	251	-	259	0	49	R.STPEYFAER.L
		1194.6897	1193.6824	1193.6921	-8.07	561	-	569	2	36	R.RVFQEFIKK.T
		1483.8109	1482.8036	1482.8235	-13.37	599	-	610	1	83	K.NKPLFFADKLYK.S
		1652.8171	1651.8099	1651.8239	-8.51	282	-	294	1	76	R.SELDMLDIREIFR.T + Oxidation (M)
		1687.8530	1686.8458	1686.7962	29.4	355	-	370	0	12	K.GTVRPANDFNPDADAK.A
		1701.9313	1700.9240	1700.9308	-4.02	35	-	50	1	94	K.GIGSDKEAILELITSR.S
		1767.9172	1766.9100	1766.9163	-3.57	378	-	393	0	130	K.GLGTDENTIIDIITHR.S
		2148.0767	2147.0694	2147.0759	-3.05	123	-	140	1	4	R.TNQQIHQLVAAYKDAYER.D
		2459.3228	2458.3155	2458.3107	1.95	64	-	84	3	161	K.SLYGKDLIADLKYELTGKFER.L
597
	gi|348583008 Mass: 53848 Score: 238 Expect: 3.5e-020 Matches: 32
		PREDICTED: lamin-B1 [Cavia porcellus]
		1456.8307	1455.8234	1455.7933	20.7	207	-	218	1	42	R.IQELEDLLAKER.D
		1827.9253	1826.9180	1826.9050	7.12	113	-	127	1	23	R.LVEVDSGRQIEYEYK.L
		2048.0139	2047.0066	2047.0017	2.39	128	-	144	1	10	K.LAQALHEMREQHDAQVR.L + Oxidation (HW)
		2235.1379	2234.1306	2234.1331	-1.10	145	-	162	2	32	R.LYKEELEQTYHAKLENAR.L
		3468.5405	3467.5332	3467.5852	-14.99	434	-	463	1	44	K.TTIPEEEEEEEEPSGVDVEKELFHQQGTPR.A
598
	gi|290563384 Mass: 70840 Score: 421 Expect: 1.8e-038 Matches: 17
		serum albumin [Cavia porcellus]
		1487.8125	1486.8052	1486.7714	22.7	361	-	372	1	22	R.RHPEYSIGMLLR.I + Oxidation (M)
		1531.8584	1530.8511	1530.8042	30.7	439	-	452	0	59	K.APQVSTPTLVEYAR.K
		1542.8340	1541.8267	1541.7977	18.8	397	-	409	0	85	K.VFDELQPLIDEPK.K
		1609.8350	1608.8277	1608.7824	28.1	348	-	360	0	56	K.DVFLGTFLYEYSR.R
		2052.0886	2051.0813	2051.0687	6.14	435	-	452	1	122	R.YTQKAPQVSTPTLVEYAR.K
	gi|348569068 Mass: 74097 Score: 114 Expect: 8.9e-008 Matches: 7
		PREDICTED: complement component C9-like [Cavia porcellus]
		1369.7435	1368.7363	1368.6786	42.1	107	-	118	1	71	R.SIESFGQFNGKR.C
		1419.8024	1418.7951	1418.7406	38.4	474	-	485	0	30	R.DQLIDDVISFVR.G
599
	gi|348583008 Mass: 53848 Score: 196 Expect: 5.6e-016 Matches: 31
		PREDICTED: lamin-B1 [Cavia porcellus]
		1827.9298	1826.9225	1826.9050	9.58	113	-	127	1	27	R.LVEVDSGRQIEYEYK.L
		2235.1333	2234.1260	2234.1331	-3.15	145	-	162	2	82	R.LYKEELEQTYHAKLENAR.L
		3468.5254	3467.5181	3467.5852	-19.35	434	-	463	1	138	K.TTIPEEEEEEEEPSGVDVEKELFHQQGTPR.A
	gi|348583531 Mass: 70737 Score: 154 Expect: 8.9e-012 Matches: 24
		PREDICTED: plastin-2 [Cavia porcellus]
		1689.8773	1688.8700	1688.8482	12.9	473	-	488	0	106	K.FSLVGIAGQDLNEGNR.T
	gi|57381	1518.7600	1517.7527	1517.7395	8.68	166	-	178	1	25	K.MINLSVPDTIDER.A + Oxidation (M)
	gi|984636	1585.8600	1584.8527	1584.8399	8.09	597	-	610	1	75	R.VYALPEDLVEVNPK.M
600
	gi|348583008 Mass: 53848 Score: 124 Expect: 8.9e-009 Matches: 30
		PREDICTED: lamin-B1 [Cavia porcellus]
		1827.9243	1826.9170	1826.9050	6.57	113	-	127	1	42	R.LVEVDSGRQIEYEYK.L
		2235.1387	2234.1314	2234.1331	-0.74	145	-	162	2	57	R.LYKEELEQTYHAKLENAR.L
		3468.5442	3467.5369	3467.5852	-13.92	434	-	463	1	70	K.TTIPEEEEEEEEPSGVDVEKELFHQQGTPR.A
		1456.8300	1455.8227	1455.7933	20.2	207	-	218	1	64	R.IQELEDLLAKER.D
602
	gi|348557706 Mass: 61358 Score: 88 Expect: 3.5e-005 Matches: 13
		PREDICTED: EH domain-containing protein 2-like [Cavia porcellus]
		1292.7244	1291.7171	1291.6673	38.5	125	-	135	0	7	K.LNPFGNTFLNR.F
		1866.9795	1865.9722	1865.9523	10.7	72	-	87	0	92	K.TSFIQYLLEQEVPGSR.V
		2199.1443	2198.1370	2198.1331	1.77	12	-	30	1	76	R.GQQPEAIHTVTSELKELYR.S
	gi|112875 Mass: 45062 Score: 83 Expect: 0.015 Matches: 1
		RecName: Full=Alpha-1-antiproteinase F; Short=APF; AltName: Full=Alpha-1-antitrypsin; AltName: Full=Alpha-1-proteinase inhibitor; Flags: Precursor
		1623.8352	1622.8279	1622.8012	16.4	23	-	37	0	85	A.EDAQVAQGPSQQIPR.S
		1335.6610	1334.6537	1334.6190	26.0	38	-	48	0	50	R.SLAHFAHSMYR.V + Oxidation (M)
		VTIDEKGTEAAGATEIEVIVTSIPPR			fasts						LTIDEKGTEAAGATFLEAIPMSLPPD
		GKW(ox)EQPFDVER			3.7e-13						GKWEKPFEVEH
605
	gi|348557474 Mass: 81046 Score: 305 Expect: 7e-027 Matches: 21
		PREDICTED: annexin A6-like [Cavia porcellus]
		1026.5372	1025.5300	1025.5433	-13.05	213	-	220	0	58	R.LVFDEYLK.T
		1099.5029	1098.4957	1098.4982	-2.29	251	-	259	0	30	R.STPEYFAER.L
		1652.8176	1651.8104	1651.8239	-8.22	282	-	294	1	17	R.SELDMLDIREIFR.T + Oxidation (M)
		1701.9340	1700.9267	1700.9308	-2.44	35	-	50	1	18	K.GIGSDKEAILELITSR.S
		1767.9200	1766.9128	1766.9163	-1.99	378	-	393	0	11	K.GLGTDENTIIDIITHR.S
		2005.0206	2004.0134	2004.0197	-3.17	447	-	465	1	30	K.AMEGAGTDEKALIEILATR.T + Oxidation (M)
		2217.0730	2216.0657	2216.0637	0.92	630	-	647	1	69	R.SEADLFNIQQEFIEKYDK.S
606
	gi|4884500 Mass: 52335 Score: 689 Expect: 2.8e-065 Matches: 21
		antithrombin III [Cavia porcellus]
		1340.7081	1339.7009	1339.6561	33.4	142	-	152	0	88	K.TSDQIHFFFAK.L
		1639.8947	1638.8874	1638.8478	24.2	197	-	210	1	99	K.LQPLDFKAHAEQSR.Q
		1877.0140	1876.0068	1875.9843	12.0	350	-	364	2	91	R.FRIEDSFSLKEHLQK.M
		1936.9463	1935.9390	1935.9174	11.2	57	-	73	1	55	K.ATEYEGTEQKIPEATNR.R
		2291.1504	2290.1431	2290.1441	-0.42	398	-	420	0	204	K.AFLEVNEEGSEAAASTGVLLAGR.S
		2403.2195	2402.2122	2402.2230	-4.50	376	-	397	2	61	K.SKLPGITADGREDLFVSDAFHK.A
	gi|351696818	1198.8040	1197.7967	1197.7346	51.9	424	-	433	0	53	K.ANRPFLVLIR.E		in the cavia sequence no R but a K
	gi|290563384 Mass: 70840 Score: 102 Expect: 0.00019 Matches: 1
		serum albumin precursor [Cavia porcellus]
		1531.8588	1530.8515	1530.8042	30.9	439	-	452	0	90	K.APQVSTPTLVEYAR.K
		2052.0889	2051.0816	2051.0687	6.28	435	-	452	1	76	R.YTQKAPQVSTPTLVEYAR.K
		1609.8356	1608.8283	1608.7824	28.5	348	-	360	0	72	K.DVFLGTFLYEYSR.R
607
	gi|348583008 Mass: 53848 Score: 223 Expect: 1.1e-018 Matches: 34
		PREDICTED: lamin-B1 [Cavia porcellus]
		1827.9281	1826.9208	1826.9050	8.65	113	-	127	1	34	R.LVEVDSGRQIEYEYK.L
		2048.0173	2047.0100	2047.0017	4.05	128	-	144	1	13	K.LAQALHEMREQHDAQVR.L + Oxidation (M)
		2235.1389	2234.1316	2234.1331	-0.65	145	-	162	2	59	R.LYKEELEQTYHAKLENAR.L
		3468.5339	3467.5266	3467.5852	-16.89	434	-	463	1	40	K.TTIPEEEEEEEEPSGVDVEKELFHQQGTPR.A
618
	gi|112875 Mass: 45062 Score: 207 Expect: 4.4e-017 Matches: 21
		RecName: Full=Alpha-1-antiproteinase F; Short=APF; AltName: Full=Alpha-1-antitrypsin; AltName: Full=Alpha-1-proteinase inhibitor; Flags: Precursor
		1072.6237	1071.6164	1071.5535	58.7	291	-	299	0	26	R.MFANVHLPK.L + Oxidation (M)
		1237.7081	1236.7008	1236.6503	40.9	201	-	210	1	66	R.GKWEKPFDVK.H + Trp->Kynurenin (W)
		1844.9647	1843.9574	1843.9390	10.0	269	-	283	0	93	K.MQHLEETLTPELIFK.F + Oxidation (M)
		1623.8058	1622.7985	1622.8012	-1.67	25	-	39	0	83	A.EDAQVAQGPSQQIPR.S		signalpeptide as predicted by SignalP
621
	gi|348577933 Mass: 73716 Score: 294 Expect: 8.9e-026 Matches: 18
		PREDICTED: aminopeptidase B-like [Cavia porcellus]
		1055.5444	1054.5372	1054.5447	-7.18	137	-	144	0	45	R.FQLELSYR.V
		1267.6437	1266.6364	1266.6357	0.56	46	-	58	0	44	R.IEFGPPGPGPGSR.G
		1292.6726	1291.6653	1291.6772	-9.19	557	-	568	0	14	K.LGETYPVISSAR.N
		1749.9218	1748.9145	1748.9210	-3.71	163	-	177	0	122	K.EKPFVYTQGQAVLNR.A
		1898.9746	1897.9673	1897.9758	-4.48	16	-	33	0	11	R.RPLHSAQAVDVASASSFR.A
	gi|116960 Mass: 45685 Score: 250 Expect: 2.2e-021 Matches: 12
		RecName: Full=Serine proteinase inhibitor A3K; Short=Serpin A3K; AltName: Full=Contrapsin; Short=CP; Flags: Precursor
		1309.6061	1308.5988	1308.6146	-12.04	45	-	55	0	39	R.SLAHFAHSMHR.V + Oxidation (M)
		1593.8766	1592.8693	1592.8774	-5.04	307	-	320	1	100	K.LSISGTYDLKEVLR.D
		2783.4839	2782.4766	2782.4735	1.14	380	-	403	0	73	R.LSFNKPFFFLIIDHSTDTPLFVGK.V
626
	gi|33518896 Mass: 70840 Score: 698 Expect: 3.5e-066 Matches: 44
		preproalbumin [Cavia porcellus]
		1437.7930	1436.7857	1436.7412	31.0	422	-	434	0	78	K.LGEYGFQNALAVR.Y
		1487.8184	1486.8111	1486.7714	26.7	361	-	372	1	26	R.RHPEYSIGMLLR.I + Oxidation (M)
		1531.8558	1530.8485	1530.8042	29.0	439	-	452	0	104	K.APQVSTPTLVEYAR.K
		1609.8273	1608.8200	1608.7824	23.4	348	-	360	0	118	K.DVFLGTFLYEYSR.R
		1679.9095	1678.9022	1678.8712	18.5	470	-	483	0	80	R.LSCTENYLALILNR.L
		2060.0359	2059.0286	2059.0203	4.05	169	-	184	1	86	R.RHPYFYAPELLYYAEK.Y
		2812.3635	2811.3562	2811.4014	-16.06	411	-	434	1	27	K.LVQQNCELFDKLGEYGFQNALAVR.Y
		2940.4480	2939.4407	2939.4963	-18.92	410	-	434	2	4	K.KLVQQNCELFDKLGEYGFQNALAVR.Y
627
	gi|11131155 Mass: 39246 Score: 192 Expect: 1.4e-015 Matches: 9						redox-regulated protein, Cys 349
		RecName: Full=Alpha-2-HS-glycoprotein; AltName: Full=Fetuin-A; Flags: Precursor
		1027.7145	1026.7072	1026.6338	71.5	296	-	304	0	12	R.VLLPPPVHR.E
		1801.8340	1800.8267	1800.7955	17.3	311	-	327	0	143	R.YSFPDVDSASGEAFGPR.Q
		1112.6985	1111.6912	1111.6237	60.7	19	-	28	0	50	S.TPVVLGLEER.N		signalpeptide as predicted by SignalP
		2051.0530	2050.0457	2050.0419	1.88	332	-	352	0	36	K.VTHPGVASGVGPVPPPPCPGR.I + Cam CysOx (C)
630
	gi|112875 Mass: 45062 Score: 230 Expect: 2.2e-019 Matches: 6
		RecName: Full=Alpha-1-antiproteinase F; Short=APF; AltName: Full=Alpha-1-antitrypsin; AltName: Full=Alpha-1-proteinase inhibitor; Flags: Precursor
		1072.5422	1071.5350	1071.5535	-17.32	291	-	299	0	75	R.MFANVHLPK.L + Oxidation (M)
		1335.6134	1334.6061	1334.6190	-9.63	38	-	48	0	45	R.SLAHFAHSMYR.V + Oxidation (M)
		1844.9380	1843.9307	1843.9390	-4.47	269	-	283	0	99	K.MQHLEETLTPELIFK.F + Oxidation (M)
		1623.8068	1622.7995	1622.8012	-1.06	25	-	39	0	123	A.EDAQVAQGPSQQIPR.S		signalpeptide as predicted by SignalP
634
	gi|112875 Mass: 45062 Score: 242 Expect: 1.4e-020 Matches: 9
		RecName: Full=Alpha-1-antiproteinase F; Short=APF; AltName: Full=Alpha-1-antitrypsin; AltName: Full=Alpha-1-proteinase inhibitor; Flags: Precursor
		1072.5382	1071.5309	1071.5535	-21.09	291	-	299	0	47	R.MFANVHLPK.L + Oxidation (M)
		1335.6097	1334.6025	1334.6190	-12.37	38	-	48	0	55	R.SLAHFAHSMYR.V + Oxidation (M)
		1844.9381	1843.9308	1843.9390	-4.41	269	-	283	0	112	K.MQHLEETLTPELIFK.F + Oxidation (M)
		1623.8060	1622.7987	1622.8012	-1.55	25	-	39	0	124	A.EDAQVAQGPSQQIPR.S		signalpeptide as predicted by SignalP
635
	gi|11131155 Mass: 39246 Score: 266 Expect: 5.6e-023 Matches: 10						redox-regulated protein, Cys 349
		RecName: Full=Alpha-2-HS-glycoprotein; AltName: Full=Fetuin-A; Flags: Precursor
		1027.6345	1026.6272	1026.6338	-6.42	296	-	304	0	31	R.VLLPPPVHR.E
		1183.7328	1182.7255	1182.7349	-7.97	295	-	304	1	40	K.RVLLPPPVHR.E
		1801.8020	1800.7947	1800.7955	-0.43	311	-	327	0	149	R.YSFPDVDSASGEAFGPR.Q
		1840.0311	1839.0239	1839.0267	-1.57	296	-	310	1	15	R.VLLPPPVHREHYNLR.Y
		1112.6245	1111.6172	1111.6237	-5.84	19	-	28	0	52	S.TPVVLGLEER.N		signalpeptide as predicted by SignalP
		2051.0469	2050.0396	2050.0419	-1.10	332	-	352	0	30	K.VTHPGVASGVGPVPPPPCPGR.I + Cam CysOx (C)
		1944.0419	1943.0346	1943.0378	-1.63	332	-	352	0	30	K.VTHPGVASGVGPVPPPPCPGR.I + Cys->Dha (C)
636
	gi|116960 Mass: 45685 Score: 488 Expect: 3.5e-045 Matches: 20
		RecName: Full=Serine proteinase inhibitor A3K; Short=Serpin A3K; AltName: Full=Contrapsin; Short=CP; Flags: Precursor
		1040.5447	1039.5374	1039.5411	-3.52	86	-	94	0	67	K.GDTHTQILR.S
		1309.6038	1308.5965	1308.6146	-13.82	45	-	55	0	42	R.SLAHFAHSMHR.V + Oxidation (M)
		1593.8758	1592.8686	1592.8774	-5.51	307	-	320	1	96	K.LSISGTYDLKEVLR.D
		1830.9164	1829.9091	1829.9233	-7.77	276	-	290	0	110	K.MQHLEETLTPELVFK.F + Oxidation (M)
		2480.2258	2479.2186	2479.2152	1.34	321	-	344	0	79	R.DLGITNVFSGAADLSGITEDMPLK.I + Oxidation (M)
	2670	KAIITIDEEGTEAAAATVIEATR			FOUND SEQUENCE FITS WITH THE FOUND PROTEIN (PEPTIDE 2245) HOWEVER 297 Da REMAIN UNEXPLAINED
637
	gi|33518896 Mass: 70840 Score: 876 Expect: 5.6e-084 Matches: 42
		preproalbumin [Cavia porcellus]
		1437.7820	1436.7747	1436.7412	23.3	422	-	434	0	89	K.LGEYGFQNALAVR.Y
		1531.8453	1530.8380	1530.8042	22.1	439	-	452	0	118	K.APQVSTPTLVEYAR.K
		1609.8145	1608.8072	1608.7824	15.4	348	-	360	0	125	K.DVFLGTFLYEYSR.R
		1679.8992	1678.8919	1678.8712	12.3	470	-	483	0	120	R.LSCTENYLALILNR.L
		2060.0232	2059.0159	2059.0203	-2.12	169	-	184	1	87	R.RHPYFYAPELLYYAEK.Y
		2812.3557	2811.3484	2811.4014	-18.84	411	-	434	1	62	K.LVQQNCELFDKLGEYGFQNALAVR.Y
		2940.4412	2939.4339	2939.4963	-21.23	410	-	434	2	96	K.KLVQQNCELFDKLGEYGFQNALAVR.Y
		3681.7161	3680.7088	3680.8066	-26.56	311	-	341	2	30	K.AHCILEIQRDELPTELPDLAVDFVEDKEVCK.N
641
	gi|112884 Mass: 45267 Score: 111 Expect: 1.8e-007 Matches: 17
		RecName: Full=Alpha-1-antiproteinase S; Short=APS; AltName: Full=Alpha-1-antitrypsin; AltName: Full=Alpha-1-proteinase inhibitor; Flags: Precursor
		1237.7087	1236.7014	1236.6503	41.4	203	-	212	1	53	R.GKWEKPFDVK.H + Trp->Kynurenin (W)
		1844.9636	1843.9563	1843.9390	9.41	271	-	285	0	35	K.MQHLEETLTPELIFK.F + Oxidation (M)
		1623.7878	1622.7805	1622.8012	-12.76	25	-	39	0	104	A.EDAQVAQGPSQQIPR.S		signalpeptide as predicted by SignalP
643
	gi|348582434 Mass: 42875 Score: 49 Expect: 37 Matches: 1
		PREDICTED: fetuin-B-like [Cavia porcellus]
		1661.9640	1660.9567	1660.9301	16.0	22	-	36	0	49	R.SVPLQPLSFPNPLPR.G
		1812.9230	1811.9157	1811.8914	13.4	53	-	68	0	102	K.HINADQQDGYVLGLNR.V
	gi|112875 Mass: 45062 Score: 86 Expect: 0.00076 Matches: 1
		RecName: Full=Alpha-1-antiproteinase F; Short=APF; AltName: Full=Alpha-1-antitrypsin; AltName: Full=Alpha-1-proteinase inhibitor; Flags: Precursor
		1623.8424	1622.8351	1622.8012	20.9	25	-	39	0	86	A.EDAQVAQGPSQQIPR.S		signalpeptide as predicted by SignalP
		1335.6620	1334.6547	1334.6190	26.8	38	-	48	0	22	R.SLAHFAHSMYR.V + Oxidation (M)
644
	gi|112875 Mass: 45062 Score: 234 Expect: 8.9e-020 Matches: 8
		RecName: Full=Alpha-1-antiproteinase F; Short=APF; AltName: Full=Alpha-1-antitrypsin; AltName: Full=Alpha-1-proteinase inhibitor; Flags: Precursor
		1072.5348	1071.5275	1071.5535	-24.28	291	-	299	0	57	R.MFANVHLPK.L + Oxidation (M)
		1335.6075	1334.6003	1334.6190	-14.02	38	-	48	0	45	R.SLAHFAHSMYR.V + Oxidation (M)
		1844.9371	1843.9299	1843.9390	-4.94	269	-	283	0	111	K.MQHLEETLTPELIFK.F + Oxidation (M)
		1623.8010	1622.7937	1622.8012	-4.63	25	-	39	0	125	A.EDAQVAQGPSQQIPR.S		signalpeptide as predicted by SignalP
646
	gi|112875 Mass: 45062 Score: 163 Expect: 1.1e-012 Matches: 7
		RecName: Full=Alpha-1-antiproteinase F; Short=APF; AltName: Full=Alpha-1-antitrypsin; AltName: Full=Alpha-1-proteinase inhibitor; Flags: Precursor
		1335.6085	1334.6012	1334.6190	-13.28	40	-	50	0	40	R.SLAHFAHSMYR.V + Oxidation (M)
		1844.9357	1843.9284	1843.9390	-5.73	271	-	285	0	106	K.MQHLEETLTPELIFK.F + Oxidation (M)
		1623.7994	1622.7921	1622.8012	-5.62	25	-	39	0	127	A.EDAQVAQGPSQQIPR.S		signalpeptide as predicted by SignalP
	gi|259090165 Mass: 65948 Score: 388 Expect: 5e-034 Matches: 19
		Chain A, Structural Basis Of Pp2a And Sgo Interaction
		1242.7323	1241.7250	1241.7343	-7.48	34	-	45	0	75	K.LSTIALALGVER.T
		1488.7111	1487.7038	1487.7330	-19.64	260	-	271	1	43	R.YMVADKFTELQK.A + Oxidation (M)
		2194.2329	2193.2256	2193.2256	0.01	546	-	565	0	137	K.IGPILDNSTLQSEVKPILEK.L
		2369.2336	2368.2264	2368.2288	-1.01	113	-	133	1	59	R.AISHEHSPSDLEAHFVPLVKR.L
647
	gi|112875 Mass: 45062 Score: 44 Expect: 1.1e+02 Matches: 1
		RecName: Full=Alpha-1-antiproteinase F; Short=APF; AltName: Full=Alpha-1-antitrypsin; AltName: Full=Alpha-1-proteinase inhibitor; Flags: Precursor
		1335.6089	1334.6016	1334.6190	-13.00	38	-	48	0	30	R.SLAHFAHSMYR.V + Oxidation (M)
		1623.8037	1622.7964	1622.8012	-2.97	23	-	37	0	103	A.EDAQVAQGPSQQIPR.S		signalpeptide as predicted by SignalP
649
	gi|116960 Mass: 45685 Score: 525 Expect: 7e-049 Matches: 17
		RecName: Full=Serine proteinase inhibitor A3K; Short=Serpin A3K; AltName: Full=Contrapsin; Short=CP; Flags: Precursor
		1040.5387	1039.5314	1039.5411	-9.27	86	-	94	0	67	K.GDTHTQILR.S
		1309.6022	1308.5949	1308.6146	-15.03	45	-	55	0	60	R.SLAHFAHSMHR.V + Oxidation (M)
		1593.8740	1592.8667	1592.8774	-6.66	307	-	320	1	96	K.LSISGTYDLKEVLR.D
		1830.9171	1829.9098	1829.9233	-7.37	276	-	290	0	109	K.MQHLEETLTPELVFK.F + Oxidation (M)
		2480.2244	2479.2171	2479.2152	0.75	321	-	344	0	110	R.DLGITNVFSGAADLSGITEDMPLK.I + Oxidation (M)
650
	gi|11131155 Mass: 39246 Score: 235 Expect: 7e-020 Matches: 10							redox-regulated protein, Cys 349
		RecName: Full=Alpha-2-HS-glycoprotein; AltName: Full=Fetuin-A; Flags: Precursor
		1027.6914	1026.6841	1026.6338	49.0	296	-	304	0	36	R.VLLPPPVHR.E
		1801.8225	1800.8152	1800.7955	11.0	311	-	327	0	151	R.YSFPDVDSASGEAFGPR.Q
		1840.0485	1839.0412	1839.0267	7.85	296	-	310	1	16	R.VLLPPPVHREHYNLR.Y
		1944.0592	1943.0519	1943.0378	7.27	332	-	352	0	35	K.VTHPGVASGVGPVPPPPCPGR.I + Cys->Dha (C)
		2051.0557	2050.0484	2050.0419	3.20	332	-	352	0	31	K.VTHPGVASGVGPVPPPPCPGR.I + Cam CysOx (C)
	gi|348570686 Mass: 55684 Score: 57 Expect: 0.045 Matches: 5
		PREDICTED: histone deacetylase 1-like [Cavia porcellus]
		1374.6675	1373.6602	1373.6252	25.5	201	-	212	0	45	K.YGEYFPGTGDLR.D
651
	gi|11131155 Mass: 39246 Score: 287 Expect: 4.4e-025 Matches: 11							redox-regulated protein, Cys 349
		RecName: Full=Alpha-2-HS-glycoprotein; AltName: Full=Fetuin-A; Flags: Precursor
		1027.6290	1026.6218	1026.6338	-11.77	296	-	304	0	45	R.VLLPPPVHR.E
		1183.7268	1182.7195	1182.7349	-13.03	295	-	304	1	39	K.RVLLPPPVHR.E
		1801.7954	1800.7881	1800.7955	-4.09	311	-	327	0	160	R.YSFPDVDSASGEAFGPR.Q
		1840.0239	1839.0167	1839.0267	-5.49	296	-	310	1	5	R.VLLPPPVHREHYNLR.Y
		1944.0428	1943.0355	1943.0378	-1.17	332	-	352	0	46	K.VTHPGVASGVGPVPPPPCPGR.I + Cys->Dha (C)
		2051.0444	2050.0371	2050.0419	-2.32	332	-	352	0	37	K.VTHPGVASGVGPVPPPPCPGR.I + Cam CysOx (C)
	gi|348554473 Mass: 47984 Score: 92 Expect: 1.5e-005 Matches: 10
		PREDICTED: alpha-1-antichymotrypsin-like [Cavia porcellus]
		1329.6173	1328.6100	1328.6248	-11.13	322	-	332	0	31	K.FSISGEYELER.T
		1904.9614	1903.9542	1903.9639	-5.14	341	-	359	0	30	R.ELFSSGADLSGITGAPNLR.V
		2543.3723	2542.3650	2542.3642	0.31	74	-	98	0	173	K.TPDENIIFSPLSISTGLALASLGAR.N
653
	gi|348565099 Mass: 54734 Score: 284 Expect: 8.9e-025 Matches: 15
		PREDICTED: coronin-1B [Cavia porcellus]
		914.5278	913.5205	913.4658	59.9	234	-	241	0	15	K.VFTTGFSR.M
		992.5824	991.5751	991.5239	51.6	337	-	343	1	41	R.FYKLHER.K
		1214.7214	1213.7142	1213.6720	34.7	12	-	21	1	32	K.FRHVFGQPVK.N
		1254.7356	1253.7283	1253.6881	32.1	135	-	145	0	38	R.VGIITWHPTAR.N + Trp->Kynurenin (W)
		1729.9489	1728.9416	1728.9199	12.5	226	-	241	1	112	R.AIFLADGKVFTTGFSR.M
654
	gi|348561163 Mass: 60764 Score: 340 Expect: 2.2e-030 Matches: 25
		PREDICTED: T-complex protein 1 subunit alpha-like [Cavia porcellus]
		1147.6751	1146.6678	1146.6033	56.2	434	-	443	0	86	R.EQLAIAEFAR.S
		1411.7217	1410.7144	1410.6640	35.7	469	-	480	0	50	R.AFHNEAQVNPER.K
		1539.8076	1538.8003	1538.7590	26.9	469	-	481	1	68	R.AFHNEAQVNPERK.N
		1923.1085	1922.1012	1922.0837	9.14	248	-	264	1	43	K.LGVQVVITDPEKLDQIR.Q
		1265.6296	1264.6223	1264.5758	36.8	1	-	11	0	40	-.MEGPLSVFGDR.S + Oxidation (M); Acetyl (N-term)
	gi|348565099 Mass: 54734 Score: 192 Expect: 1.4e-015 Matches: 13
		PREDICTED: coronin-1B [Cavia porcellus]
		1201.6605	1200.6532	1200.5995	44.8	345	-	354	0	0	K.CEPIVMTVPR.K
		1254.7483	1253.7410	1253.6881	42.2	135	-	145	0	44	R.VGIITWHPTAR.N + Trp->Kynurenin (W)
		1729.9541	1728.9468	1728.9199	15.6	226	-	241	1	125	R.AIFLADGKVFTTGFSR.M
657
	gi|11131155 Mass: 39246 Score: 224 Expect: 8.9e-019 Matches: 9							redox-regulated protein, Cys 349
		RecName: Full=Alpha-2-HS-glycoprotein; AltName: Full=Fetuin-A; Flags: Precursor
		1027.7040	1026.6967	1026.6338	61.2	296	-	304	0	49	R.VLLPPPVHR.E
		1801.8275	1800.8202	1800.7955	13.7	311	-	327	0	147	R.YSFPDVDSASGEAFGPR.Q
		1840.0514	1839.0441	1839.0267	9.44	296	-	310	1	5	R.VLLPPPVHREHYNLR.Y
		1944.0638	1943.0565	1943.0378	9.64	332	-	352	0	52	K.VTHPGVASGVGPVPPPPCPGR.I + Cys->Dha (C)
		2051.0586	2050.0513	2050.0419	4.61	332	-	352	0	37	K.VTHPGVASGVGPVPPPPCPGR.I + Cam CysOx (C)
		1112.6865	1111.6792	1111.6237	49.9	19	-	28	0	78	S.TPVVLGLEER.N		signalpeptide as predicted by SignalP
660
	gi|11131155 Mass: 39246 Score: 293 Expect: 1.1e-025 Matches: 11							redox-regulated protein, Cys 349
		RecName: Full=Alpha-2-HS-glycoprotein; AltName: Full=Fetuin-A; Flags: Precursor
		1027.6392	1026.6319	1026.6338	-1.90	296	-	304	0	54	R.VLLPPPVHR.E
		1183.7356	1182.7283	1182.7349	-5.59	295	-	304	1	49	K.RVLLPPPVHR.E
		1801.8021	1800.7948	1800.7955	-0.37	311	-	327	0	158	R.YSFPDVDSASGEAFGPR.Q
		1183.7356	1182.7283	1182.7349	-5.59	295	-	304	1	62	K.RVLLPPPVHR.E
		2051.0474	2050.0401	2050.0419	-0.85	332	-	352	0	35	K.VTHPGVASGVGPVPPPPCPGR.I + Cam CysOx (C)
		1944.0547	1943.0474	1943.0378	4.96	332	-	352	0	34	K.VTHPGVASGVGPVPPPPCPGR.I + Cys->Dha (C
		1112.6226	1111.6153	1111.6237	-7.55	19	-	28	0	71	S.TPVVLGLEER.N		signalpeptide as predicted by SignalP
	gi|351698035 Mass: 60965 Score: 82 Expect: 0.0021 Matches: 1
		Importin subunit alpha-1 [Heterocephalus glaber]
		1551.9200	1550.9127	1550.9144	-1.08	439	-	452	0	87	K.IVQVALNGLENILR.L
		2459.3980	2458.3907	2458.3795	4.57	108	-	130	2	56	R.KLLSKEPNPPIDEVISTPGVVAR.F
661
	gi|348580181 Mass: 50788 Score: 139 Expect: 2.8e-010 Matches: 7
		PREDICTED: tubulin alpha-1A chain-like isoform 1 [Cavia porcellus]
		1701.9352	1700.9279	1700.8985	17.3	65	-	79	0	90	R.AVFVDLEPTVIDEVR.T
		1718.9091	1717.9018	1717.8747	15.8	216	-	229	0	29	R.NLDIERPTYTNLNR.L
		2415.1934	2414.1861	2414.1978	-4.87	85	-	105	1	4	R.QLFHPEQLITGKEDAANNYAR.G
	gi|112875 Mass: 45062 Score: 119 Expect: 4e-07 Matches: 1
		RecName: Full=Alpha-1-antiproteinase F; Short=APF; AltName: Full=Alpha-1-antitrypsin; AltName: Full=Alpha-1-proteinase inhibitor; Flags: Precursor
		1623.8444	1622.8371	1622.8012	22.1	23	-	37	0	119	A.EDAQVAQGPSQQIPR.S		signalpeptide as predicted by SignalP
663
	gi|348578049 Mass: 60521 Score: 64 Expect: 0.0089 Matches: 7
		PREDICTED: phosphoacetylglucosamine mutase-like [Cavia porcellus]
		1446.8230	1445.8157	1445.7627	36.7	493	-	505	0	49	R.AFVRPSGTEDVIR.V
		2444.2922	2443.2850	2443.2959	-4.46	105	-	127	0	25	R.VLVGISESEAVDLQQDAFVVIGR.D
	gi|348582774 Mass: 58297 Score: 55 Expect: 0.066 Matches: 6
		PREDICTED: serine/threonine-protein kinase PAK 2-like [Cavia porcellus]
		1377.8136	1376.8063	1376.7565	36.2	469	-	479	1	12	K.LSPIFRDFLNR.C
		2368.1731	2367.1658	2367.1747	-3.74	139	-	160	1	34	K.YLSFTPPEKDGFPSGTQALNAK.S
		1762.9012	1761.8939	1761.8533	0.0406	2	-	17	0	73	M.SDNGELEDKPPAPPVR.M + Acetyl (N-term)
664
	gi|1304084 Mass: 164823 Score: 434 Expect: 8.9e-040 Matches: 20
		alpha-macroglobulin [Cavia porcellus]
		900.5424	899.5351	899.4501	94.5	1266	-	1273	0	36	K.YAAATFTR.T
		1258.7075	1257.7002	1257.6353	51.6	1006	-	1016	0	68	K.AISYLSTGYQR.Q
		1395.6383	1394.6310	1394.5739	41.0	1024	-	1035	0	80	R.DGSYSTFGENYR.G
		1607.8950	1606.8877	1606.8467	25.5	1150	-	1164	0	113	K.ALLAYAFALAGNQER.K
		1688.7716	1687.7643	1687.7339	18.0	1022	-	1035	1	15	K.HRDGSYSTFGENYR.G
		1810.8414	1809.8342	1809.8030	17.2	1284	-	1299	0	100	K.SSGTFSTNFEVNHNNR.L
	gi|348561163 Mass: 60764 Score: 193 Expect: 1.1e-015 Matches: 14
		PREDICTED: T-complex protein 1 subunit alpha-like [Cavia porcellus]
		1147.6823	1146.6750	1146.6033	62.5	434	-	443	0	99	R.EQLAIAEFAR.S
		1539.8156	1538.8083	1538.7590	32.0	469	-	481	1	54	R.AFHNEAQVNPERK.N
		1281.6433	1280.6360	1280.5707	51.0	1	-	11	0	54	-.MEGPLSVFGDR.S + Dioxidation (M); Acetyl (N-term)		N-terminal acetylation
666
	gi|348582434 Mass: 42875 Score: 120 Expect: 2.2e-008 Matches: 7
		PREDICTED: fetuin-B-like [Cavia porcellus]
		1438.7460	1437.7387	1437.6749	44.4	69	-	80	0	28	R.VHDAWEHIQGSR.G + Trp->Kynurenin (W)
		1661.9805	1660.9732	1660.9301	26.0	22	-	36	0	75	R.SVPLQPLSFPNPLPR.G
		1818.0649	1817.0576	1817.0312	14.6	21	-	36	1	61	A.RSVPLQPLSFPNPLPR.G		signal peptide as predicted by SignalP
	gi|348561906 Mass: 60033 Score: 75 Expect: 0.011 Matches: 1
		PREDICTED: T-complex protein 1 subunit epsilon-like [Cavia porcellus]
		1093.6082	1092.6009	1092.5200	74.1	133	-	142	0	62	R.IADGYEQAAR.I
		2697.3560	2696.3487	2696.3810	-11.96	2	-	24	1	28	M.TSVGTLAFDEYGRPFLIIKDQER.K + Acetyl (N-term)
669
	gi|11131155 Mass: 39246 Score: 124 Expect: 8.9e-009 Matches: 2
		RecName: Full=Alpha-2-HS-glycoprotein; AltName: Full=Fetuin-A; Flags: Precursor
		1801.8273	1800.8200	1800.7955	13.6	311	-	327	0	124	R.YSFPDVDSASGEAFGPR.Q
	gi|112875 Mass: 45062 Score: 107 Expect: 5.9e-05 Matches: 1
		RecName: Full=Alpha-1-antiproteinase F; Short=APF; AltName: Full=Alpha-1-antitrypsin; AltName: Full=Alpha-1-proteinase inhibitor; Flags: Precursor
		1623.8435	1622.8362	1622.8012	21.6	23	-	37	0	107	A.EDAQVAQGPSQQIPR.S
	gi|17391295 Mass: 27112 Score: 102 Expect: 0.00019 Matches: 1
		Hspd1 protein [Mus musculus]
		2809.3745	2808.3672	2808.4028	-12.68	56	-	78	2	89	R.IQEITEQLDITTSEYEKEKLNER.L
		1905.0728	1904.0655	1904.0479	9.24	127	-	144	0	40	K.ISSVQSIVPALEIANAHR.K
	gi|296439571	2560.2290	2559.2217	2559.2413	-7.63	36	-	60	0	138	K.LVQDVANNTNEEAGDGTTTATVLAR.G
672
	gi|11131155 Mass: 39246 Score: 300 Expect: 2.2e-026 Matches: 11							redox-regulated protein, Cys 349
		RecName: Full=Alpha-2-HS-glycoprotein; AltName: Full=Fetuin-A; Flags: Precursor
		1027.6399	1026.6326	1026.6338	-1.19	296	-	304	0	43	R.VLLPPPVHR.E
		1183.7367	1182.7294	1182.7349	-4.67	295	-	304	1	48	K.RVLLPPPVHR.E
		1801.8018	1800.7945	1800.7955	-0.57	311	-	327	0	155	R.YSFPDVDSASGEAFGPR.Q
		1840.0264	1839.0191	1839.0267	-4.16	296	-	310	1	9	R.VLLPPPVHREHYNLR.Y
		1944.0510	1943.0437	1943.0378	3.05	332	-	352	0	39	K.VTHPGVASGVGPVPPPPCPGR.I + Cys->Dha (C)
		2051.0444	2050.0371	2050.0419	-2.32	332	-	352	0	39	K.VTHPGVASGVGPVPPPPCPGR.I + Cam CysOx (C)
		1112.6265	1111.6192	1111.6237	-4.04	19	-	28	0	56	S.TPVVLGLEER.N	signal peptide as predicted by SignalP
		2035.0527	2034.0454	2034.0470	-0.76	332	-	352	0	55	K.VTHPGVASGVGPVPPPPCPGR.I + Carbamidomethyl (C)
676
	gi|1334284 Mass: 58061 Score: 197 Expect: 5.1e-015 Matches: 12									gi|51455|emb|CAA38762.1| heat shock protein 65 [Mus musculus]
		unnamed protein product [Rattus norvegicus]									Identities = 546/547 (99%)
		1684.8662	1683.8589	1683.8978	-23.07	404	-	420	0	17	R.AAVEEGIVLGGGCALLR.C
		1905.0134	1904.0062	1904.0479	-21.94	225	-	242	0	38	K.ISSVQSIVPALEIANAHR.K
		1938.9088	1937.9015	1937.9404	-20.06	180	-	195	1	26	K.TLNDELEIIEGMKFDR.G + Oxidation (M)
		1968.0971	1967.0898	1967.1316	-21.28	265	-	283	2	18	R.LKVGLQVVAVKAPGFGDNR.K
		2365.2830	2364.2757	2364.3264	-21.45	243	-	264	0	32	R.KPLVIIAEDVDGEALSTLVLNR.L
		2809.3555	2808.3482	2808.4028	-19.46	345	-	367	2	23	R.IQEITEQLDITTSEYEKEKLNER.L
677
	gi|348578485 Mass: 37559 Score: 70 Expect: 0.0025 Matches: 7
		PREDICTED: heterogeneous nuclear ribonucleoprotein K-like [Cavia porcellus]
		2121.0242	2120.0169	2120.0134	1.64	67	-	86	1	49	K.ALRTDYNASVSVPDSSGPER.I
	gi|91730698	1194.7439	1193.7366	1193.6921	37.3	198	-	208	0	59	R.NLPLPPPPPPR.G
681
	gi|348564930 Mass: 60647 Score: 689 Expect: 2.8e-065 Matches: 29
		PREDICTED: EH domain-containing protein 1-like [Cavia porcellus]
		1040.6974	1039.6901	1039.6026	84.2	243	-	251	0	24	K.IINTPEVVR.V
		1169.7117	1168.7044	1168.6240	68.8	33	-	41	0	41	K.LLPLEEHYR.F
		1236.7219	1235.7146	1235.6411	59.5	125	-	135	0	70	K.LNAFGNAFLNR.F
		1364.8073	1363.8000	1363.7360	46.9	124	-	135	1	41	R.KLNAFGNAFLNR.F
		1488.8273	1487.8200	1487.7620	39.0	14	-	26	0	28	K.EPELFQTVAEGLR.Q
		1690.8624	1689.8552	1689.8243	18.2	378	-	392	0	42	K.LLDTVDDMLANDIAR.L + Oxidation (M)
		1744.9963	1743.9891	1743.9519	21.3	12	-	26	2	81	R.KKEPELFQTVAEGLR.Q
		2178.1152	2177.1080	2177.1004	3.46	270	-	287	1	130	K.LFEAEEQDLFKDIQSLPR.N
		2306.1956	2305.1883	2305.1954	-3.08	269	-	287	2	98	R.KLFEAEEQDLFKDIQSLPR.N
682
	gi|348578485 Mass: 37559 Score: 51 Expect: 0.17 Matches: 6
		PREDICTED: heterogeneous nuclear ribonucleoprotein K-like [Cavia porcellus]
		2121.0195	2120.0123	2120.0134	-0.55	67	-	86	1	30	K.ALRTDYNASVSVPDSSGPER.I
	gi|91730698	1194.6931	1193.6858	1193.6921	-5.21	198	-	208	0	67	R.NLPLPPPPPPR.G
		1421.8291	1420.8218	1420.8303	-5.95	196	-	208	1	15	R.ARNLPLPPPPPPR.G
683
	gi|296439571 Mass: 29133 Score: 284 Expect: 1e-023 Matches: 8
		RecName: Full=60 kDa heat shock protein, mitochondrial;
		1684.8720	1683.8647	1683.8978	-19.66	247	-	263	0	82	R.AAVEEGIVLGGGCALLR.I
		1905.0167	1904.0094	1904.0479	-20.21	127	-	144	0	64	K.ISSVQSIVPALEIANAHR.K
		1938.9160	1937.9087	1937.9404	-16.34	85	-	100	1	44	K.TLNDELEIIEGMKFDR.G + Oxidation (M)
		2365.2883	2364.2811	2364.3264	-19.18	145	-	166	0	54	R.KPLVIIAEDVDGEALSTLVLNR.V
685
	gi|33518896 Mass: 70840 Score: 309 Expect: 2.8e-027 Matches: 41
		preproalbumin [Cavia porcellus]
		1487.8156	1486.8083	1486.7714	24.8	361	-	372	1	23	R.RHPEYSIGMLLR.I + Oxidation (M)
		1531.8507	1530.8434	1530.8042	25.6	439	-	452	0	38	K.APQVSTPTLVEYAR.K
		1609.8317	1608.8244	1608.7824	26.1	348	-	360	0	55	K.DVFLGTFLYEYSR.R
		2052.0823	2051.0750	2051.0687	3.06	435	-	452	1	36	R.YTQKAPQVSTPTLVEYAR.K
688
	gi|348562861 Mass: 60214 Score: 474 Expect: 8.9e-044 Matches: 23
		PREDICTED: T-complex protein 1 subunit theta-like [Cavia porcellus]
		1150.5864	1149.5792	1149.5818	-2.33	441	-	450	0	83	K.FAEAFEAIPR.A
		1278.6815	1277.6742	1277.6768	-1.99	440	-	450	1	78	K.KFAEAFEAIPR.A
		1333.7394	1332.7321	1332.7401	-6.03	63	-	74	0	57	K.LFVTNDAATILR.E
		1529.8229	1528.8156	1528.8209	-3.46	153	-	165	1	62	K.NLRDVEEVSSLLR.T
		1692.8308	1691.8235	1691.8267	-1.87	17	-	31	1	58	K.EGAKHFSGLEEAVYR.N
		1894.9675	1893.9603	1894.0023	-22.19	207	-	224	0	8	K.ILGSGIFSSSVLHGMVFK.K + Oxidation (M)
		2436.3291	2435.3218	2435.3172	1.89	63	-	84	1	15	K.LFVTNDAATILRELEVQHPAAK.M
689
	gi|348554473 Mass: 47984 Score: 411 Expect: 1.8e-037 Matches: 13
		PREDICTED: alpha-1-antichymotrypsin-like [Cavia porcellus]
		1205.5648	1204.5575	1204.5764	-15.68	59	-	68	0	26	R.NTDFAFSLYK.K
		1329.6217	1328.6144	1328.6248	-7.82	322	-	332	0	111	K.FSISGEYELER.T
		1378.6453	1377.6380	1377.6565	-13.42	225	-	236	0	41	K.LPFDPSDTYPAR.F
		1904.9656	1903.9583	1903.9639	-2.96	341	-	359	0	103	R.ELFSSGADLSGITGAPNLR.V
		2543.3655	2542.3582	2542.3642	-2.38	74	-	98	0	89	K.TPDENIIFSPLSISTGLALASLGAR.N
	gi|348552740 Mass: 51030 Score: 85 Expect: 7e-005 Matches: 8
		PREDICTED: rab GDP dissociation inhibitor alpha-like isoform 1 [Cavia porcellus]
		1460.6639	1459.6567	1459.6766	-13.63	56	-	68	0	32	R.FQLPEGPPESMGR.G + Oxidation (M)
		2141.1001	2140.0928	2140.0993	-3.03	222	-	240	0	43	K.SPYLYPLYGLGELPQGFAR.L
692
	gi|348554473 Mass: 47984 Score: 296 Expect: 5.6e-026 Matches: 11
		PREDICTED: alpha-1-antichymotrypsin-like [Cavia porcellus]
		1329.6876	1328.6803	1328.6248	41.8	322	-	332	0	56	K.FSISGEYELER.T
		1378.7128	1377.7055	1377.6565	35.6	225	-	236	0	37	K.LPFDPSDTYPAR.F
		1904.9934	1903.9861	1903.9639	11.7	341	-	359	0	134	R.ELFSSGADLSGITGAPNLR.V
		2008.9368	2007.9295	2007.9248	2.35	159	-	175	1	8	K.FMEDARDLYAAETFSVK.F + Oxidation (M)
		2543.3494	2542.3421	2542.3642	-8.71	74	-	98	0	10	K.TPDENIIFSPLSISTGLALASLGAR.N
693
	gi|76779273 Mass: 59559 Score: 772 Expect: 2e-072 Matches: 26
		Hspd1 protein, partial [Mus musculus]
		1905.0544	1904.0472	1904.0479	-0.40	251	-	268	0	102	K.ISSVQSIVPALEIANAHR.K
		1938.9426	1937.9354	1937.9404	-2.61	206	-	221	1	62	K.TLNDELEIIEGMKFDR.G + Oxidation (M)
		1968.1378	1967.1305	1967.1316	-0.56	291	-	309	2	113	R.LKVGLQVVAVKAPGFGDNR.K
		2033.1481	2032.1408	2032.1429	-1.03	250	-	268	1	69	K.KISSVQSIVPALEIANAHR.K
		2365.3389	2364.3316	2364.3264	2.20	269	-	290	0	188	R.KPLVIIAEDVDGEALSTLVLNR.L
		2809.4209	2808.4136	2808.4028	3.84	371	-	393	2	108	R.IQEITEQLDITTSEYEKEKLNER.L
695
	gi|112884 Mass: 45267 Score: 219 Expect: 2.8e-018 Matches: 29
		RecName: Full=Alpha-1-antiproteinase S; Short=APS; AltName: Full=Alpha-1-antitrypsin; AltName: Full=Alpha-1-proteinase inhibitor; Flags: Precursor
		1072.5905	1071.5832	1071.5535	27.7	293	-	301	0	33	R.MFANVHLPK.L + Oxidation (M)
		1237.6821	1236.6748	1236.6503	19.9	203	-	212	1	51	R.GKWEKPFDVK.H + Trp->Kynurenin (W)
		1249.6823	1248.6750	1248.6503	19.8	203	-	212	1	(49)	R.GKWEKPFDVK.H + Oxidation (HW)
		1844.9532	1843.9459	1843.9390	3.77	271	-	285	0	91	K.MQHLEETLTPELIFK.F + Oxidation (M)
		1623.7925	1622.7852	1622.8012	-9.87	25	-	39	0	109	A.EDAQVAQGPSQQIPR.S	signalpeptide as predicted by SignalP
697
	gi|348580015 Mass: 57024 Score: 386 Expect: 5.6e-035 Matches: 22
		PREDICTED: protein disulfide-isomerase A3-like [Cavia porcellus]
		1188.5818	1187.5745	1187.5281	39.1	336	-	344	0	18	K.FVMQEEFSR.D + Oxidation (M)
		1370.7438	1369.7365	1369.6878	35.6	472	-	482	0	50	R.ELSDFISYLQR.E
		1457.7947	1456.7874	1456.7463	28.2	352	-	363	1	88	R.FLQGYFDGNLKR.Y
		1587.8518	1586.8445	1586.8093	22.2	148	-	161	1	77	K.FISDKDASVVGFFR.D
		1652.7966	1651.7894	1651.7590	18.4	105	-	119	1	34	K.IFRDGEEAGAYDGPR.T
		2703.3625	2702.3553	2702.3915	-13.42	305	-	329	1	28	R.KTFSHELSDFGLESTAGEIPVVAIR.T
	gi|348566569 Mass: 56704 Score: 128 Expect: 3.5e-009 Matches: 11
		PREDICTED: prenylcysteine oxidase-like [Cavia porcellus]
		1783.0000	1781.9927	1781.9676	14.1	37	-	54	0	75	K.IAIIGAGIGGTSSAYYLR.Q
		2291.2336	2290.2264	2290.2321	-2.50	32	-	54	1	88	R.APPDKIAIIGAGIGGTSSAYYLR.Q
699
	gi|348580015 Mass: 57024 Score: 358 Expect: 3.5e-032 Matches: 41
		PREDICTED: protein disulfide-isomerase A3-like [Cavia porcellus]
		1370.7367	1369.7294	1369.6878	30.4	472	-	482	0	20	R.ELSDFISYLQR.E
		1457.7872	1456.7799	1456.7463	23.1	352	-	363	1	52	R.FLQGYFDGNLKR.Y
		1492.8282	1491.8209	1491.7874	22.5	449	-	461	1	55	R.GFPTIYFSPAHKK.E
		1652.7949	1651.7876	1651.7590	17.3	105	-	119	1	23	K.IFRDGEEAGAYDGPR.T
		2703.3706	2702.3633	2702.3915	-10.44	305	-	329	1	36	R.KTFSHELSDFGLESTAGEIPVVAIR.T
703
	gi|348554473 Mass: 47984 Score: 426 Expect: 5.6e-039 Matches: 14
		PREDICTED: alpha-1-antichymotrypsin-like [Cavia porcellus]
		1329.6239	1328.6166	1328.6248	-6.17	322	-	332	0	102	K.FSISGEYELER.T
		1378.6459	1377.6386	1377.6565	-12.98	225	-	236	0	61	K.LPFDPSDTYPAR.F
		1904.9651	1903.9578	1903.9639	-3.22	341	-	359	0	180	R.ELFSSGADLSGITGAPNLR.V
		2008.9243	2007.9170	2007.9248	-3.85	159	-	175	1	8	K.FMEDARDLYAAETFSVK.F + Oxidation (M)
		2543.3701	2542.3628	2542.3642	-0.55	74	-	98	0	44	K.TPDENIIFSPLSISTGLALASLGAR.N
	gi|348552740 Mass: 51030 Score: 280 Expect: 2.2e-024 Matches: 21
		PREDICTED: rab GDP dissociation inhibitor alpha-like isoform 1 [Cavia porcellus]
		1460.6639	1459.6567	1459.6766	-13.63	56	-	68	0	39	R.FQLPEGPPESMGR.G + Oxidation (M)
		1535.6423	1534.6351	1534.6544	-12.63	424	-	436	1	14	R.MAGSAFDFENMKR.K + 2 Oxidation (M)
		2141.1011	2140.0938	2140.0993	-2.57	222	-	240	0	131	K.SPYLYPLYGLGELPQGFAR.L
704
	gi|348580015 Mass: 57024 Score: 755 Expect: 7e-072 Matches: 31
		PREDICTED: protein disulfide-isomerase A3-like [Cavia porcellus]
		1188.5187	1187.5114	1187.5281	-14.07	336	-	344	0	37	K.FVMQEEFSR.D + Oxidation (M)
		1370.6868	1369.6795	1369.6878	-6.03	472	-	482	0	58	R.ELSDFISYLQR.E
		1457.7439	1456.7366	1456.7463	-6.64	352	-	363	1	113	R.FLQGYFDGNLKR.Y
		1488.6633	1487.6561	1487.6715	-10.37	336	-	347	1	25	K.FVMQEEFSRDGK.A + Oxidation (M)
		1587.8076	1586.8003	1586.8093	-5.65	148	-	161	1	121	K.FISDKDASVVGFFR.D
		1652.7582	1651.7509	1651.7590	-4.92	105	-	119	1	63	K.IFRDGEEAGAYDGPR.T
		1680.7432	1679.7359	1679.7461	-6.08	434	-	448	0	26	K.MDATANDVPSPYEVR.G + Oxidation (M)
		1773.9696	1772.9623	1772.9686	-3.52	289	-	304	2	19	K.KFLDAGHKLNFAVASR.K
		2061.0378	2060.0306	2060.0327	-1.02	466	-	482	2	28	K.KYEGGRELSDFISYLQR.E
		2703.4021	2702.3948	2702.3915	1.21	305	-	329	1	128	R.KTFSHELSDFGLESTAGEIPVVAIR.T
705
	gi|348580015 Mass: 57024 Score: 392 Expect: 1.4e-035 Matches: 44
		PREDICTED: protein disulfide-isomerase A3-like [Cavia porcellus]
		1370.7386	1369.7313	1369.6878	31.8	472	-	482	0	25	R.ELSDFISYLQR.E
		1457.7926	1456.7853	1456.7463	26.8	352	-	363	1	56	R.FLQGYFDGNLKR.Y
		1652.7983	1651.7910	1651.7590	19.4	105	-	119	1	30	K.IFRDGEEAGAYDGPR.T
		1680.7830	1679.7757	1679.7461	17.6	434	-	448	0	23	K.MDATANDVPSPYEVR.G + Oxidation (M)
		2061.0466	2060.0393	2060.0327	3.23	466	-	482	2	4	K.KYEGGRELSDFISYLQR.E
		2575.2781	2574.2708	2574.2966	-10.01	306	-	329	0	16	K.TFSHELSDFGLESTAGEIPVVAIR.T
		2703.3684	2702.3611	2702.3915	-11.26	305	-	329	1	39	R.KTFSHELSDFGLESTAGEIPVVAIR.T
706
	gi|348580015 Mass: 57024 Score: 1020 Expect: 2.2e-098 Matches: 34
		PREDICTED: protein disulfide-isomerase A3-like [Cavia porcellus]
		1188.5183	1187.5110	1187.5281	-14.38	336	-	344	0	35	K.FVMQEEFSR.D + Oxidation (M)
		1370.6847	1369.6774	1369.6878	-7.55	472	-	482	0	69	R.ELSDFISYLQR.E
		1457.7449	1456.7376	1456.7463	-5.97	352	-	363	1	116	R.FLQGYFDGNLKR.Y
		1488.6630	1487.6557	1487.6715	-10.62	336	-	347	1	45	K.FVMQEEFSRDGK.A + Oxidation (M)
		1587.8081	1586.8008	1586.8093	-5.34	148	-	161	1	115	K.FISDKDASVVGFFR.D
		1652.7579	1651.7507	1651.7590	-5.07	105	-	119	1	75	K.IFRDGEEAGAYDGPR.T
		1680.7391	1679.7319	1679.7461	-8.47	434	-	448	0	72	K.MDATANDVPSPYEVR.G + Oxidation (M)
		1773.9695	1772.9622	1772.9686	-3.59	289	-	304	2	87	K.KFLDAGHKLNFAVASR.K
		2061.0376	2060.0303	2060.0327	-1.14	466	-	482	2	90	K.KYEGGRELSDFISYLQR.E
		2703.3984	2702.3912	2702.3915	-0.14	305	-	329	1	143	R.KTFSHELSDFGLESTAGEIPVVAIR.T
709
	gi|348552740 Mass: 51030 Score: 387 Expect: 4.4e-035 Matches: 24
		PREDICTED: rab GDP dissociation inhibitor alpha-like isoform 1 [Cavia porcellus]
		1460.6659	1459.6586	1459.6766	-12.29	56	-	68	0	42	R.FQLPEGPPESMGR.G + Oxidation (M)
		1535.6416	1534.6343	1534.6544	-13.10	424	-	436	1	16	R.MAGSAFDFENMKR.K + 2 Oxidation (M)
		2141.1013	2140.0940	2140.0993	-2.46	222	-	240	0	135	K.SPYLYPLYGLGELPQGFAR.L
		2279.1792	2278.1719	2278.1746	-1.18	174	-	193	1	42	R.KFDLGQDVIDFTGHALALYR.T
		2303.1167	2302.1094	2302.1117	-0.99	36	-	55	1	27	R.NPYYGGESSSITPLEELYKR.F
	gi|348554473 Mass: 47984 Score: 190 Expect: 2.2e-015 Matches: 9
		PREDICTED: alpha-1-antichymotrypsin-like [Cavia porcellus]
		1329.6227	1328.6154	1328.6248	-7.08	322	-	332	0	78	K.FSISGEYELER.T
		1904.9640	1903.9567	1903.9639	-3.80	341	-	359	0	86	R.ELFSSGADLSGITGAPNLR.V
711
	gi|348580015 Mass: 57024 Score: 828 Expect: 3.5e-079 Matches: 43
		PREDICTED: protein disulfide-isomerase A3-like [Cavia porcellus]
		1370.7368	1369.7295	1369.6878	30.5	472	-	482	0	99	R.ELSDFISYLQR.E
		1457.7898	1456.7825	1456.7463	24.9	352	-	363	1	107	R.FLQGYFDGNLKR.Y
		1488.7125	1487.7052	1487.6715	22.7	336	-	347	1	26	K.FVMQEEFSRDGK.A + Oxidation (M)
		1652.7916	1651.7843	1651.7590	15.3	105	-	119	1	54	K.IFRDGEEAGAYDGPR.T
		1680.7775	1679.7702	1679.7461	14.4	434	-	448	0	55	K.MDATANDVPSPYEVR.G + Oxidation (M)
		2061.0457	2060.0384	2060.0327	2.79	466	-	482	2	80	K.KYEGGRELSDFISYLQR.E
		2575.2820	2574.2747	2574.2966	-8.49	306	-	329	0	104	K.TFSHELSDFGLESTAGEIPVVAIR.T
		2703.3674	2702.3601	2702.3915	-11.63	305	-	329	1	103	R.KTFSHELSDFGLESTAGEIPVVAIR.T
713
	gi|348558106 Mass: 57502 Score: 717 Expect: 4.4e-068 Matches: 39
		PREDICTED: protein disulfide-isomerase-like [Cavia porcellus]
		1780.7618	1779.7545	1779.8275	-41.01	84	-	99	0	109	K.VDATEESDLAQQYGVR.G
		1833.8474	1832.8401	1832.9057	-35.79	288	-	302	0	142	K.ILFIFIDSDHTDNQR.I
		1935.9855	1934.9782	1935.0288	-26.13	303	-	318	2	68	R.ILEFFGLKKEECPAVR.L
		1964.9982	1963.9909	1964.0367	-23.31	233	-	249	0	100	K.HNQLPLVIEFTEQTAPK.I
		1987.9114	1986.9041	1986.9436	-19.85	447	-	463	1	19	K.FFPASTDRTVIDYNGER.T
		2093.0286	2092.0213	2092.0436	-10.67	81	-	99	1	140	R.LAKVDATEESDLAQQYGVR.G
		2614.3613	2613.3540	2613.2711	31.7	211	-	232	2	27	K.FDEGRNNFEGEVTKENLLDFIK.H
717
	gi|348583531 Mass: 70737 Score: 145 Expect: 7e-011 Matches: 29
		PREDICTED: plastin-2 [Cavia porcellus]
		1319.6371	1318.6298	1318.6088	15.9	402	-	412	0	17	R.NWMNSLGVNPR.V + Oxidation (HW); Oxidation (M)
		1518.7688	1517.7615	1517.7395	14.5	166	-	178	0	23	K.MINLSVPDTIDER.T + Oxidation (M)
		1585.8634	1584.8561	1584.8399	10.2	596	-	609	0	89	R.VYALPEDLVEVNPK.M
		1689.8704	1688.8631	1688.8482	8.84	473	-	488	0	53	K.FSLVGIAGQDLNEGNR.T
721
	gi|348554836 Mass: 51942 Score: 156 Expect: 5.6e-012 Matches: 25
		PREDICTED: LOW QUALITY PROTEIN: peptidyl-prolyl cis-trans isomerase FKBP4-like [Cavia porcellus]
		1059.5376	1058.5303	1058.4855	42.4	410	-	417	0	11	K.LYANMFER.L + Oxidation (M)
		1187.6255	1186.6182	1186.5804	31.8	409	-	417	1	1	K.KLYANMFER.L + Oxidation (M)
		1632.8553	1631.8480	1631.8267	13.1	345	-	358	1	59	K.ALELDNNNEKGLFR.R
		1683.8750	1682.8677	1682.8488	11.2	359	-	373	1	47	R.RGEAHLAVNDFDLAR.A
		1728.9476	1727.9403	1727.9247	9.07	217	-	232	0	50	R.SIVYLKPSYGFGNVGK.E
	gi|348583531 Mass: 70737 Score: 96 Expect: 5.6e-006 Matches: 24
		PREDICTED: plastin-2 [Cavia porcellus]
		1518.7759	1517.7686	1517.7395	19.2	166	-	178	0	28	K.MINLSVPDTIDER.T + Oxidation (M)
		1585.8677	1584.8604	1584.8399	12.9	596	-	609	0	25	R.VYALPEDLVEVNPK.M
		1689.8700	1688.8627	1688.8482	8.61	473	-	488	1	46	K.FSLVGIAGQDLNEGNR.T
722
	gi|348554836 Mass: 51942 Score: 83 Expect: 0.00011 Matches: 24
		PREDICTED: LOW QUALITY PROTEIN: peptidyl-prolyl cis-trans isomerase FKBP4-like [Cavia porcellus]
		1683.8792	1682.8719	1682.8488	13.7	359	-	373	1	21	R.RGEAHLAVNDFDLAR.A
		1728.9542	1727.9469	1727.9247	12.9	217	-	232	0	49	R.SIVYLKPSYGFGNVGK.E
		1059.5400	1058.5327	1058.4855	44.6	410	-	417	1	14	K.LYANMFER.L + Oxidation (M)
		1632.8600	1631.8527	1631.8267	16.0	345	-	358	1	33	K.ALELDNNNEKGLFR.R
725
	gi|12644461 Mass: 60238 Score: 82 Expect: 0.00014 Matches: 22
		RecName: Full=Catalase
		1497.7693	1496.7620	1496.7259	24.1	445	-	456	0	60	R.AFYTQVLNEEQR.R
		1653.8582	1652.8509	1652.8270	14.4	445	-	457	1	31	R.AFYTQVLNEEQRR.R
		1803.9368	1802.9295	1802.9138	8.75	366	-	380	0	29	R.LGPNYLQIPVNCPYR.T
727
	gi|351696882 Mass: 60025 Score: 107 Expect: 6.3e-006 Matches: 8
		Aldehyde dehydrogenase family 1 member A3 [Heterocephalus glaber]
		1682.0061	1680.9988	1680.9814	10.4	397	-	411	1	82	R.IAKEEIFGPVQPILK.F
		1970.0149	1969.0076	1968.9979	4.93	380	-	396	0	10	R.GLFIKPTVFSEVTDNMR.I + Oxidation (M)
	1640	GEEQVYPEFVR					IN DATABASE SEQUENCE				GEEQIYPEFVR
728
	gi|351696882 Mass: 60025 Score: 169 Expect: 4e-012 Matches: 15
		Aldehyde dehydrogenase family 1 member A3 [Heterocephalus glaber]
		1682.0172	1681.0099	1680.9814	17.0	397	-	411	1	99	R.IAKEEIFGPVQPILK.F
		1970.0176	1969.0103	1968.9979	6.29	380	-	396	0	25	R.GLFIKPTVFSEVTDNMR.I + Oxidation (M)
	1640	GEEQVYPEFVR					IN DATABASE SEQUENCE				GEEQIYPEFVR
730
	gi|348586133 Mass: 44246 Score: 96 Expect: 5.5e-006 Matches: 6
		PREDICTED: serum deprivation-response protein-like [Cavia porcellus]
		1408.8003	1407.7930	1407.7511	29.8	284	-	296	1	64	K.SSPFKVSPLSFGR.K
		1519.8879	1518.8807	1518.8491	20.8	137	-	148	2	11	R.RLENNHAQLLRR.N
		2068.9800	2067.9727	2067.9610	5.68	2	-	18	1	59	M.GEDERFQHPSSDLRPEK.L + Acetyl (N-term)
731
	gi|348587934 Mass: 68459 Score: 854 Expect: 8.9e-082 Matches: 22
		PREDICTED: dihydropyrimidinase-related protein 2-like [Cavia porcellus]
		908.5605	907.5532	907.4916	67.9	496	-	502	0	49	K.VFNLYPR.K
		1140.6503	1139.6430	1139.6015	36.4	577	-	585	0	79	R.KPFPDFVYK.R
		1310.7275	1309.7203	1309.6813	29.8	169	-	180	0	30	R.MVIPGGIDVHTR.F + Oxidation (M)
		1682.8989	1681.8917	1681.8635	16.7	557	-	572	0	78	K.IVLEDGTLHVTEGSGR.Y
		1911.0398	1910.0325	1910.0149	9.21	279	-	294	0	61	R.FQLTDSQIYEVLSVIR.D
		2148.0596	2147.0523	2147.0495	1.32	447	-	466	1	129	K.AVGKDNFTLIPEGTNGTEER.M
		2182.9121	2181.9048	2181.8984	2.97	181	-	199	0	85	R.FQMPDQGMTSADDFFQGTK.A + 2 Oxidation (M)
		2377.1658	2376.1585	2376.1669	-3.55	295	-	316	0	186	R.DIGAIAQVHAENGDIIAEEQQR.I
		2900.4714	2899.4642	2899.5039	-13.71	317	-	343	0	70	R.ILDLGITGPEGHVLSRPEEVEAEAVNR.S
734
	gi|348552732 Mass: 62757 Score: 223 Expect: 1.1e-018 Matches: 24
		PREDICTED: glucose-6-phosphate 1-dehydrogenase-like [Cavia porcellus]
		1058.6890	1057.6817	1057.6284	50.4	197	-	205	0	25	R.IIVEKPFGR.D
		1273.6674	1272.6601	1272.6139	36.3	277	-	287	0	15	R.GGYFDEFGIIR.D
		1292.7428	1291.7355	1291.6925	33.3	507	-	517	0	61	R.LQPIPYVYGSR.G
		1779.9473	1778.9400	1778.9203	11.1	105	-	119	1	4	R.LTVADIREQSEPFFK.A
		1819.9513	1818.9440	1818.9264	9.68	120	-	134	1	24	K.ATPEERPKLEEFFAR.N
		1891.8735	1890.8663	1890.8496	8.80	135	-	150	1	7	R.NSYVSGQYDEPASYRR.L
	gi|348558559 Mass: 56739 Score: 137 Expect: 4.4e-010 Matches: 14
		PREDICTED: cytosol aminopeptidase-like [Cavia porcellus]
		1004.6649	1003.6576	1003.6066	50.8	506	-	513	0	16	R.TLIEFLLR.F
		1232.7172	1231.7099	1231.6673	34.6	189	-	200	0	19	R.GVLFASGQNLAR.Q
		1658.8396	1657.8323	1657.8100	13.5	254	-	267	0	72	K.GSDEPPVFLEIHYR.G
736
	gi|348570354 Mass: 43195 Score: 69 Expect: 0.037 Matches: 1
		PREDICTED: UV excision repair protein RAD23 homolog B-like [Cavia porcellus]
		2130.2415	2129.2342	2129.2320	1.03	290	-	308	0	57	R.QIIQQNPSLLPALLQQIGR.E
		1192.6060	1191.5987	1191.5455	44.7	281	-	289	0	32	R.NQPQFQQMR.Q + Oxidation (M)
737
	gi|348563575 Mass: 57761 Score: 200 Expect: 2.2e-016 Matches: 32
		PREDICTED: vitamin D-binding protein-like [Cavia porcellus]
		1065.6836	1064.6763	1064.6230	50.1	74	-	82	0	34	R.TLSLILYSR.K
		1342.7031	1341.6958	1341.6565	29.3	374	-	384	0	56	K.ALDQYTFELSR.R
		1538.8497	1537.8424	1537.8100	21.1	462	-	476	0	30	K.LPGATPTELAGQVER.H
		1767.9839	1766.9766	1766.9527	13.6	460	-	476	1	99	R.TKLPGATPTELAGQVER.H
738
	gi|348552732 Mass: 62757 Score: 126 Expect: 5.6e-009 Matches: 17
		PREDICTED: glucose-6-phosphate 1-dehydrogenase-like [Cavia porcellus]
		1058.7007	1057.6934	1057.6284	61.5	197	-	205	0	23	R.IIVEKPFGR.D
		1273.6769	1272.6696	1272.6139	43.8	277	-	287	0	18	R.GGYFDEFGIIR.D
		1650.8820	1649.8747	1649.8413	20.2	88	-	102	0	15	R.DGLLPENTFVVGYAR.S
		1819.9546	1818.9473	1818.9264	11.5	120	-	134	1	23	K.ATPEERPKLEEFFAR.N
		1891.8709	1890.8636	1890.8496	7.38	135	-	150	1	4	R.NSYVSGQYDEPASYRR.L
	gi|348560377 Mass: 55647 Score: 87 Expect: 4.1e-005 Matches: 9
		PREDICTED: pre-mRNA-processing factor 19-like [Cavia porcellus]
		1917.0524	1916.0451	1916.0255	10.3	193	-	208	1	79	K.TVPEELVKPEELSKYR.Q
		2093.2683	2092.2610	2092.2520	4.30	57	-	76	0	29	K.VAHPIRPKPPSATSIPAILK.A
739
	gi|348580683 Mass: 65129 Score: 897 Expect: 4.4e-086 Matches: 28
		PREDICTED: tubulin alpha-1B chain-like [Cavia porcellus]
		1410.7490	1409.7417	1409.7667	-17.70	217	-	228	0	105	R.QLFHPEQLITGK.E
		1487.8729	1486.8656	1486.8719	-4.19	362	-	375	0	100	R.LISQIVSSITASLR.F
		1701.9036	1700.8963	1700.8985	-1.31	197	-	211	0	128	R.AVFVDLEPTVIDEVR.T
		1718.8744	1717.8671	1717.8747	-4.42	348	-	361	0	71	R.NLDIERPTYTNLNR.L
		1756.9470	1755.9397	1755.9559	-9.22	397	-	412	0	122	R.IHFPLATYAPVISAEK.A
		1842.0044	1840.9971	1841.0047	-4.11	238	-	253	1	77	R.GHYTIGKEIIDLVLDR.I
		2415.2158	2414.2085	2414.1978	4.44	217	-	237	1	134	R.QLFHPEQLITGKEDAANNYAR.G
		2497.1975	2496.1902	2496.1670	9.31	173	-	196	1	71	K.TIGGGDDSFNTFFSETGAGKHVPR.A
740
	gi|348558559 Mass: 56739 Score: 228 Expect: 3.5e-019 Matches: 40
		PREDICTED: cytosol aminopeptidase-like [Cavia porcellus]
		1004.6674	1003.6601	1003.6066	53.3	506	-	513	0	39	R.TLIEFLLR.F
		1209.6132	1208.6059	1208.5648	34.0	432	-	440	0	37	R.MPLFEHYTR.Q + Oxidation (M)
		1232.7175	1231.7102	1231.6673	34.8	189	-	200	0	70	R.GVLFASGQNLAR.Q
		1658.8446	1657.8373	1657.8100	16.5	254	-	267	0	73	K.GSDEPPVFLEIHYR.G
		2020.0376	2019.0303	2019.0207	4.75	441	-	457	1	27	R.QIVDCQLADINNIGKYR.S
	gi|348560772 Mass: 68475 Score: 88 Expect: 3.6e-005 Matches: 19
		PREDICTED: LOW QUALITY PROTEIN: glutamate dehydrogenase 1, mitochondrial-like [Cavia porcellus]
		1737.9143	1736.9070	1736.8846	12.9	554	-	569	0	35	K.HGGTIPIVPTAEFQDR.I
		2242.1733	2241.1660	2241.1641	0.87	473	-	493	1	30	K.IIAEGANGPTTPEADKIFLER.N
741
	gi|348580683 Mass: 65129 Score: 694 Expect: 8.9e-066 Matches: 24
		PREDICTED: tubulin alpha-1B chain-like [Cavia porcellus]
		1487.8694	1486.8621	1486.8719	-6.57	362	-	375	0	93	R.LISQIVSSITASLR.F
		1701.8998	1700.8925	1700.8985	-3.53	197	-	211	0	130	R.AVFVDLEPTVIDEVR.T
		1718.8733	1717.8660	1717.8747	-5.06	348	-	361	0	61	R.NLDIERPTYTNLNR.L
		1756.9457	1755.9384	1755.9559	-9.98	397	-	412	0	119	R.IHFPLATYAPVISAEK.A
		1842.0020	1840.9947	1841.0047	-5.44	238	-	253	1	69	R.GHYTIGKEIIDLVLDR.I
		2415.2124	2414.2051	2414.1978	3.02	217	-	237	1	131	R.QLFHPEQLITGKEDAANNYAR.G
		2497.2012	2496.1939	2496.1670	10.8	173	-	196	1	21	K.TIGGGDDSFNTFFSETGAGKHVPR.A
	gi|290563247 Mass: 53583 Score: 312 Expect: 1.4e-027 Matches: 31
		vimentin [Cavia porcellus]
		1412.7168	1411.7095	1411.7096	-0.05	49	-	62	0	22	R.TVYASSPGGAFVTR.S
		1604.8278	1603.8205	1603.8392	-11.66	409	-	422	0	55	R.ISMPLPNFSSLNLR.E + Oxidation (M)
		1776.8499	1775.8426	1775.8550	-7.01	293	-	308	1	58	K.FADLSEAANRNNDALR.Q
		2497.2012	2496.1939	2496.2496	-22.32	77	-	98	1	18	R.LLQDSVDFSLADAINTEFKNTR.T
743
	gi|348580683 Mass: 65129 Score: 575 Expect: 7e-054 Matches: 19
		PREDICTED: tubulin alpha-1B chain-like [Cavia porcellus]
		1487.8533	1486.8460	1486.8719	-17.40	362	-	375	0	77	R.LISQIVSSITASLR.F
		1701.8822	1700.8749	1700.8985	-13.87	197	-	211	0	139	R.AVFVDLEPTVIDEVR.T
		1718.8554	1717.8481	1717.8747	-15.51	348	-	361	0	52	R.NLDIERPTYTNLNR.L
		1756.9304	1755.9231	1755.9559	-18.67	397	-	412	0	120	R.IHFPLATYAPVISAEK.A
		2415.1856	2414.1783	2414.1978	-8.10	217	-	237	1	139	R.QLFHPEQLITGKEDAANNYAR.G
	gi|290563247 Mass: 53583 Score: 408 Expect: 3.5e-037 Matches: 35
		vimentin [Cavia porcellus]
		1412.7015	1411.6943	1411.7096	-10.86	49	-	62	0	26	R.TVYASSPGGAFVTR.S
		1604.8137	1603.8064	1603.8392	-20.42	409	-	422	0	57	R.ISMPLPNFSSLNLR.E + Oxidation (M)
		1776.8353	1775.8281	1775.8550	-15.19	293	-	308	1	54	K.FADLSEAANRNNDALR.Q
		2377.1497	2376.1424	2376.1591	-7.03	320	-	340	1	56	R.QVQSLTCEVDALKGTNESLER.Q
744
	gi|348588488 Mass: 68089 Score: 92 Expect: 1.6e-005 Matches: 12
		PREDICTED: LOW QUALITY PROTEIN: Pyruvate dehydrogenase [acetyl-transferring]-phosphatase 1-like [Cavia porcellus]
		912.5754	911.5681	911.4865	89.5	266	-	272	0	21	K.LYFNSLR.T
		1075.6907	1074.6834	1074.6260	53.4	402	-	410	0	11	R.LLGLLMPFR.A + Oxidation (M)
		1681.8069	1680.7996	1680.7605	23.3	541	-	555	0	20	R.HAVGNNEFGTVDHER.L
	gi|84794625	1821.8704	1820.8631	1820.8428	11.1	368	-	383	0	41	R.VIESGPDQLNDNEYTK.F
745
	gi|348580181 Mass: 50788 Score: 536 Expect: 5.6e-050 Matches: 30
		PREDICTED: tubulin alpha-1A chain-like isoform 1 [Cavia porcellus]
		1701.9291	1700.9218	1700.8985	13.7	65	-	79	0	108	R.AVFVDLEPTVIDEVR.T
		1718.9077	1717.9004	1717.8747	15.0	216	-	229	0	40	R.NLDIERPTYTNLNR.L
		1756.9794	1755.9721	1755.9559	9.22	265	-	280	0	98	R.IHFPLATYAPVISAEK.A
		1842.0251	1841.0178	1841.0047	7.14	106	-	121	1	57	R.GHYTIGKEIIDLVLDR.I
		2111.1985	2110.1912	2110.1899	0.65	106	-	123	2	17	R.GHYTIGKEIIDLVLDRIR.K
		2415.1951	2414.1878	2414.1978	-4.14	85	-	105	1	122	R.QLFHPEQLITGKEDAANNYAR.G
		2497.2026	2496.1953	2496.1670	11.3	41	-	64	1	6	K.TIGGGDDSFNTFFSETGAGKHVPR.A
	gi|290563247 Mass: 53583 Score: 140 Expect: 2.2e-010 Matches: 29
		vimentin [Cavia porcellus]
		1604.8707	1603.8634	1603.8392	15.1	409	-	422	0	32	R.ISMPLPNFSSLNLR.E + Oxidation (M)
		2497.2026	2496.1953	2496.2496	-21.75	77	-	98	1	12	R.LLQDSVDFSLADAINTEFKNTR.T
		1539.9400	1538.9327	1538.9032	19.2	128	-	141	1	67	K.ILLAELEQLKGQGK.S
		1776.8900	1775.8827	1775.8550	15.6	293	-	308	1	24	K.FADLSEAANRNNDALR.Q
		1824.9100	1823.9027	1823.9782	-41.36	144	-	157	1	31	K.VGINYQPPTVVPGGDLAK.V
753
	gi|348550455 Mass: 50095 Score: 528 Expect: 3.5e-049 Matches: 42
		PREDICTED: tubulin beta-5 chain-like [Cavia porcellus]
		1039.5413	1038.5340	1038.5862	-50.25	310	-	318	0	55	R.YLTVAAVFR.G
		1159.5750	1158.5677	1158.6219	-46.80	253	-	262	0	27	K.LAVNMVPFPR.L + Oxidation (M)
		1245.5420	1244.5347	1244.5860	-41.16	381	-	390	0	24	R.ISEQFTAMFR.R + Oxidation (M)
		1636.7990	1635.7917	1635.8232	-19.23	263	-	276	0	52	R.LHFFMPGFAPLTSR.G + Oxidation (M)
		2042.0687	2041.0614	2041.0666	-2.55	363	-	380	1	50	K.MAVTFIGNSTAIQELFKR.I + Oxidation (M)
		2087.0703	2086.0630	2086.0695	-3.10	104	-	122	1	140	K.GHYTEGAELVDSVLDVVRK.E
		2394.2375	2393.2302	2393.2049	10.6	155	-	174	2	3	K.IREEYPDRIMNTFSVVPSPK.V + Oxidation (M)
		2802.3984	2801.3911	2801.3310	21.4	78	-	103	0	39	R.SGPFGQIFRPDNFVFGQSGAGNNWAK.G + Trp->Kynurenin (W)
		1130.5911	1129.5838	1129.5880	-3.73	242	-	251	0	72	R.FPGQLNADLR.K
754
	gi|348587268 Mass: 56964 Score: 437 Expect: 4.4e-040 Matches: 17
		PREDICTED: V-type proton ATPase subunit B, brain isoform-like [Cavia porcellus]
		1437.7319	1436.7247	1436.7300	-3.70	495	-	506	0	90	R.IPQSTLSEFYPR.D
		1596.9021	1595.8948	1595.9035	-5.44	387	-	400	0	49	R.QIYPPINVLPSLSR.L
		1696.8853	1695.8780	1695.8832	-3.07	472	-	485	0	32	R.SVYETLDIGWQLLR.I + Trp->Kynurenin (W)
		1728.9230	1727.9157	1727.9206	-2.85	68	-	82	1	99	R.YSEIVHLTLPDGTKR.S
		1912.8738	1911.8665	1911.8713	-2.50	322	-	337	0	33	R.GFPGYMYTDLATIYER.A + Oxidation (M)
		2048.1638	2047.1565	2047.1579	-0.65	49	-	67	1	47	K.TVSGVNGPLVILDHVKFPR.Y
		2785.4307	2784.4234	2784.4221	0.44	437	-	460	1	28	K.AVVGEEALTSDDLLYLEFLQKFER.N
755
	gi|348568099 Mass: 54622 Score: 121 Expect: 1.8e-008 Matches: 6
		PREDICTED: dihydrolipoyl dehydrogenase, mitochondrial-like [Cavia porcellus]
		909.5442	908.5369	908.4504	95.2	421	-	428	0	16	K.FPFAANSR.A
		1193.7112	1192.7039	1192.6353	57.5	418	-	428	1	66	K.VGKFPFAANSR.A
		2197.1646	2196.1573	2196.1539	1.56	316	-	334	0	29	R.RPFTQNLGLEELGIELDPR.G
756
	gi|348556468 Mass: 53706 Score: 1220 Expect: 2.2e-118 Matches: 42
		PREDICTED: desmin-like [Cavia porcellus]
		1528.6959	1527.6886	1527.6954	-4.39	358	-	371	0	62	R.FASEASGYQDNIAR.L
		1633.9006	1632.8934	1632.8988	-3.31	418	-	431	0	107	R.INLPIQTFSALNFR.E
		1673.8554	1672.8481	1672.8532	-3.09	130	-	144	0	148	R.FLEQQNAALAAEVNR.L
		1689.9460	1688.9388	1688.9461	-4.32	230	-	243	2	67	R.RIESLNEEIAFLKK.V
		1804.9485	1803.9412	1803.9478	-3.68	153	-	166	2	62	R.VAELYEEELRELRR.Q
		1915.0372	1914.0300	1914.0323	-1.20	130	-	146	1	67	R.FLEQQNAALAAEVNRLK.G
		2112.0557	2111.0484	2111.0477	0.35	17	-	37	0	177	R.AFGGAPSFSFGSPLSSPVFPR.A
		2298.1016	2297.0943	2297.0923	0.84	358	-	377	1	77	R.FASEASGYQDNIARLEEEIR.H
		2453.2349	2452.2276	2452.2234	1.72	108	-	127	2	67	R.TNEKVELQELNDRFANYIEK.V
		3074.5046	3073.4974	3073.4880	3.04	79	-	107	0	98	R.VPSSSSYGAGELLDFSLADAVNQEFLTTR.T
757
	gi|348556702 Mass: 47316 Score: 65 Expect: 1 Matches: 1
		PREDICTED: sorting nexin-4 [Cavia porcellus]
		1174.6540	1173.6467	1173.5778	58.7	315	-	324	0	50	K.LFGQEAPEQR.E
		1074.7010	1073.6937	1073.6233	65.6	109	-	117	0	34	R.IGLENFLLR.V
	gi|348557957 Mass: 62175 Score: 92 Expect: 0.00022 Matches: 1
		PREDICTED: glycerol kinase [Cavia porcellus]
		1561.7960	1560.7887	1560.7420	30.0	493	-	505	0	79	R.FEPQINAEESEIR.Y
		1158.7090	1157.7017	1157.6305	61.5	129	-	138	1	27	K.RIPGNNNFVK.S
		1872.0060	1870.9987	1870.9749	12.8	6	-	24	1	45	K.KADLGPLVGAVDQGTSSTR.F
759
	gi|348560772 Mass: 68475 Score: 176 Expect: 5.6e-014 Matches: 25
		PREDICTED: LOW QUALITY PROTEIN: glutamate dehydrogenase 1, mitochondrial-like [Cavia porcellus]
		1737.8879	1736.8806	1736.8846	-2.29	554	-	569	0	63	K.HGGTIPIVPTAEFQDR.I
		2242.1670	2241.1597	2241.1641	-1.94	473	-	493	1	80	K.IIAEGANGPTTPEADKIFLER.N
	gi|348576681 Mass: 59992 Score: 123 Expect: 1.1e-008 Matches: 14
		PREDICTED: LOW QUALITY PROTEIN: ATP synthase subunit alpha, mitochondrial-like [Cavia porcellus]
		1553.7374	1552.7301	1552.7310	-0.59	335	-	347	0	68	R.EAYPGDVFYLHSR.L
		2338.1619	2337.1546	2337.1601	-2.33	442	-	463	0	34	R.EVAAFAQFGSDLDAATQQLLSR.G
764
	gi|348576681 Mass: 59992 Score: 263 Expect: 1.1e-022 Matches: 31
		PREDICTED: LOW QUALITY PROTEIN: ATP synthase subunit alpha, mitochondrial-like [Cavia porcellus]
		1553.7504	1552.7431	1552.7310	7.79	335	-	347	0	91	R.EAYPGDVFYLHSR.L
		1624.8894	1623.8821	1623.8832	-0.66	134	-	149	0	42	R.TGAIVDVPVGEELLGR.V
		2309.1565	2308.1492	2308.1521	-1.27	473	-	493	0	9	K.QGQYAPMAIEEQVAVIYAGVR.G + Oxidation (M)
		2338.1636	2337.1563	2337.1601	-1.61	442	-	463	0	42	R.EVAAFAQFGSDLDAATQQLLSR.G
766
	gi|348568211 Mass: 59751 Score: 169 Expect: 2.8e-013 Matches: 7
		PREDICTED: cAMP-dependent protein kinase type II-beta regulatory subunit-like [Cavia porcellus]
		1571.7909	1570.7836	1570.7450	24.6	339	-	352	0	26	R.GSFGELALMYNTPR.A + Oxidation (M)
		1692.9468	1691.9395	1691.8995	23.7	467	-	481	0	102	R.GQYFGELALVTNKPR.A
		2292.9985	2291.9913	2291.9931	-0.80	297	-	316	0	27	K.EGEHVIDQGDDGDNFYVIDR.G
	gi|285216	1923.0149	1922.0076	1921.9799	14.4	23	-	38	0	45	R.HQPADLLEFALQHFTR.L
769
	gi|348568211 Mass: 59751 Score: 316 Expect: 5.6e-028 Matches: 8
		PREDICTED: cAMP-dependent protein kinase type II-beta regulatory subunit-like [Cavia porcellus]
		1571.7451	1570.7378	1570.7450	-4.53	339	-	352	0	33	R.GSFGELALMYNTPR.A + Oxidation (M)
		1619.7854	1618.7781	1618.7953	-10.58	386	-	398	0	66	K.MYESFIESLPFLK.S + Oxidation (M)
		1692.9060	1691.8987	1691.8995	-0.45	467	-	481	0	109	R.GQYFGELALVTNKPR.A
		2293.0027	2291.9954	2291.9931	1.01	297	-	316	0	86	K.EGEHVIDQGDDGDNFYVIDR.G
	gi|285216	1922.9899	1921.9826	1921.9799	1.43	23	-	38	0	76	R.HQPADLLEFALQHFTR.L
774
	gi|348563575 Mass: 57761 Score: 521 Expect: 1.8e-048 Matches: 20
		PREDICTED: vitamin D-binding protein-like [Cavia porcellus]
		1006.5192	1005.5120	1005.5131	-1.13	309	-	316	0	41	K.ELPEYTVR.V
		1065.6271	1064.6198	1064.6230	-2.97	74	-	82	0	46	R.TLSLILYSR.K
		1286.7427	1285.7354	1285.7394	-3.12	385	-	395	1	63	R.RTPIPEVFLSK.I
		1321.6709	1320.6636	1320.6674	-2.83	63	-	73	1	11	K.ELTNLGKDEFR.T
		1342.6575	1341.6502	1341.6565	-4.67	374	-	384	0	78	K.ALDQYTFELSR.R
		1498.7550	1497.7477	1497.7576	-6.57	374	-	385	1	29	K.ALDQYTFELSRR.T
		1538.8136	1537.8063	1537.8100	-2.40	462	-	476	0	30	K.LPGATPTELAGQVER.H
		1767.9578	1766.9505	1766.9527	-1.23	460	-	476	1	123	R.TKLPGATPTELAGQVER.H
775
	gi|348581109 Mass: 52866 Score: 82 Expect: 0.00014 Matches: 9
		PREDICTED: keratin, type II cytoskeletal 8-like [Cavia porcellus]
		2035.8269	2034.8196	2034.8887	-33.95	136	-	151	1	8	R.SNMDNMFESYINNLRR.Q + 2 Oxidation (M)
		3008.8032	3007.7959	3007.4564	113	417	-	447	0	51	K.TTSGYAGVVSSPYGGLTSPGFGSLTSPGFTR.T
		1355.4640	1354.4567	1354.7568	-221.51	319	-	330	1	92	R.LQAEIEALKGQR.A
		1419.4658	1418.4585	1418.7405	-198.77	216	-	227	0	87	R.LEGLTDEINFLR.Q
777
	gi|348563575 Mass: 57761 Score: 356 Expect: 5.6e-032 Matches: 14
		PREDICTED: vitamin D-binding protein-like [Cavia porcellus]
		1006.5146	1005.5073	1005.5131	-5.75	309	-	316	0	53	K.ELPEYTVR.V
		1065.6228	1064.6155	1064.6230	-6.99	74	-	82	0	28	R.TLSLILYSR.K
		1286.7404	1285.7331	1285.7394	-4.92	385	-	395	1	43	R.RTPIPEVFLSK.I
		1342.6560	1341.6487	1341.6565	-5.76	374	-	384	0	76	K.ALDQYTFELSR.R
		1498.7539	1497.7466	1497.7576	-7.30	374	-	385	1	14	K.ALDQYTFELSRR.T
		1538.8104	1537.8031	1537.8100	-4.47	462	-	476	0	2	K.LPGATPTELAGQVER.H
		1767.9568	1766.9495	1766.9527	-1.78	460	-	476	1	93	R.TKLPGATPTELAGQVER.H
779
	gi|348581109 Mass: 52866 Score: 78 Expect: 0.0054 Matches: 1
		PREDICTED: keratin, type II cytoskeletal 8-like [Cavia porcellus]
		1355.4673	1354.4600	1354.7568	-219.08	319	-	330	1	67	R.LQAEIEALKGQR.A
		1419.4709	1418.4636	1418.7405	-195.17	216	-	227	0	44	R.LEGLTDEINFLR.Q
		1665.7054	1664.6981	1664.8998	-121.14	99	-	112	2	43	K.NLNNKFASFIDKVR.F
782
	gi|348554353 Mass: 57029 Score: 75 Expect: 0.00077 Matches: 19
		PREDICTED: aldehyde dehydrogenase, mitochondrial-like isoform 1 [Cavia porcellus]
		1177.5682	1176.5609	1176.6503	-75.93	431	-	440	1	61	K.FKTIEEVVGR.A
		1531.6790	1530.6717	1530.7355	-41.65	164	-	176	0	48	K.TIPIDGDFFSYTR.H
		1761.7870	1760.7797	1760.8257	-26.13	329	-	342	0	80	R.TFVQESVYEEFVER.S
784
	gi|348550455 Mass: 50095 Score: 738 Expect: 3.5e-070 Matches: 37
		PREDICTED: tubulin beta-5 chain-like [Cavia porcellus]
		1039.5883	1038.5810	1038.5862	-5.03	310	-	318	0	74	R.YLTVAAVFR.G
		1130.5881	1129.5809	1129.5880	-6.32	242	-	251	0	81	R.FPGQLNADLR.K
		1245.5806	1244.5733	1244.5860	-10.17	381	-	390	0	36	R.ISEQFTAMFR.R + Oxidation (M)
		1636.8268	1635.8195	1635.8232	-2.25	263	-	276	0	52	R.LHFFMPGFAPLTSR.G + Oxidation (M)
		1958.9862	1957.9789	1957.9745	2.25	104	-	121	0	165	K.GHYTEGAELVDSVLDVVR.K
		2042.0786	2041.0713	2041.0666	2.30	363	-	380	1	85	K.MAVTFIGNSTAIQELFKR.I + Oxidation (M)
		2087.0784	2086.0711	2086.0695	0.77	104	-	122	1	99	K.GHYTEGAELVDSVLDVVRK.E
785
	gi|348554355 Mass: 51648 Score: 421 Expect: 1.8e-038 Matches: 12
		PREDICTED: aldehyde dehydrogenase, mitochondrial-like isoform 2 [Cavia porcellus]
		1531.5831	1530.5759	1530.7355	-104.28	117	-	129	0	109	K.TIPIDGDFFSYTR.H
		1761.7233	1760.7160	1760.8257	-62.32	282	-	295	0	121	R.TFVQESVYEEFVER.S
		1843.9564	1842.9491	1843.0455	-52.27	167	-	183	0	105	K.VAEQTPLTALYVANLIK.E
		2478.2620	2477.2547	2477.1823	29.2	304	-	325	1	10	R.VVGNPFDSRTEQGPQVDETQFK.K
		2606.3884	2605.3812	2605.2773	39.9	304	-	326	2	49	R.VVGNPFDSRTEQGPQVDETQFKK.I
	gi|348554649 Mass: 53768 Score: 251 Expect: 1.8e-021 Matches: 8
		PREDICTED: tryptophanyl-tRNA synthetase, cytoplasmic [Cavia porcellus]
		1816.9309	1815.9236	1816.0207	-53.43	434	-	449	0	94	K.TLIDVLQPLIAEHQAR.R
		2311.2109	2310.2037	2310.1797	10.4	279	-	299	0	139	K.ISFPAVQAAPSFSNSFPQIFR.D
		2682.4583	2681.4510	2681.3296	45.3	2	-	26	0	191	M.ADEPDSQLLASPLQLFNGIAAQGER.V + Acetyl (N-term)
786
	gi|348581109 Mass: 52866 Score: 163 Expect: 1.1e-012 Matches: 28
		PREDICTED: keratin, type II cytoskeletal 8-like [Cavia porcellus]
		2347.2742	2346.2669	2346.2067	25.7	255	-	275	1	49	R.SLDLDGIIAEVKAQYEEIANR.S
		3008.8176	3007.8103	3007.4564	118	417	-	447	0	54	K.TTSGYAGVVSSPYGGLTSPGFGSLTSPGFTR.T
787
	gi|348554649 Mass: 53768 Score: 288 Expect: 3.5e-025 Matches: 29
		PREDICTED: tryptophanyl-tRNA synthetase, cytoplasmic [Cavia porcellus]
		1652.7888	1651.7815	1651.7817	-0.11	460	-	472	0	5	K.EFMTPRPLSFHFQ.- + Oxidation (M)
		1817.0266	1816.0193	1816.0207	-0.74	434	-	449	0	103	K.TLIDVLQPLIAEHQAR.R
		2311.1797	2310.1724	2310.1797	-3.15	279	-	299	0	90	K.ISFPAVQAAPSFSNSFPQIFR.D
		2485.3552	2484.3479	2484.3529	-2.00	328	-	350	0	20	R.IGYPKPALLHSTFFPALQGAQTK.M
		2682.3300	2681.3227	2681.3296	-2.58	2	-	26	0	88	M.ADEPDSQLLASPLQLFNGIAAQGER.V + Acetyl (N-term)
	gi|348554353 Mass: 57029 Score: 127 Expect: 4.4e-009 Matches: 17
		PREDICTED: aldehyde dehydrogenase, mitochondrial-like isoform 1 [Cavia porcellus]
		1531.7473	1530.7400	1530.7355	2.97	164	-	176	0	23	K.TIPIDGDFFSYTR.H
		1761.8326	1760.8253	1760.8257	-0.23	329	-	342	0	67	R.TFVQESVYEEFVER.S
793
	gi|348562472 Mass: 43492 Score: 108 Expect: 3.5e-007 Matches: 17
		PREDICTED: polymerase I and transcript release factor-like [Cavia porcellus]
		1071.6117	1070.6044	1070.5913	12.2	321	-	329	0	46	K.VPPFTFHVK.K
		1419.7449	1418.7376	1418.7307	4.91	302	-	313	1	24	R.KSFTPDHVVYAR.S
		1633.9124	1632.9051	1632.9028	1.41	316	-	329	1	41	K.TAVYKVPPFTFHVK.K
794
	gi|348565843 Mass: 57309 Score: 282 Expect: 1.4e-024 Matches: 20
		PREDICTED: 4-trimethylaminobutyraldehyde dehydrogenase-like [Cavia porcellus]
		1699.8776	1698.8703	1698.8577	7.43	492	-	505	1	6	R.ENGRVTIEYYSQLK.T
		2029.9980	2028.9908	2028.9865	2.12	44	-	62	1	49	R.VEPADASVREQAFEPATGR.V
		2177.1458	2176.1385	2176.1375	0.43	63	-	83	1	166	R.VIATFASSGEKEVDLAVQNAK.A
		1582.8030	1581.7957	1581.7787	10.8	26	-	39	0	90	M.STGTFAVSQPLNYR.G + Acetyl (N-term)
		1923.9758	1922.9685	1922.9599	4.50	26	-	43	1	54	M.STGTFAVSQPLNYRGGAR.V + Acetyl (N-term)
799
	gi|348570809 Mass: 47911 Score: 163 Expect: 1.1e-012 Matches: 30
		PREDICTED: histone-binding protein RBBP4 [Cavia porcellus]
		1134.6738	1133.6665	1133.6193	41.7	341	-	349	1	28	R.RLNVWDLSK.I + Trp->Kynurenin (W)
		2873.3347	2872.3274	2872.3515	-8.39	350	-	376	0	81	K.IGEEQSPEDAEDGPPELLFIHGGHTAK.I
800
	gi|348580493 Mass: 52344 Score: 1050 Expect: 2.2e-101 Matches: 31
		PREDICTED: ATP synthase subunit beta, mitochondrial-like [Cavia porcellus]
		1406.6686	1405.6613	1405.6739	-8.94	187	-	200	0	130	K.AHGGYSVFAGVGER.T
		1439.7738	1438.7665	1438.7820	-10.77	243	-	255	0	80	R.VALTGLTVAEYFR.D
		1617.7896	1616.7823	1616.7981	-9.77	226	-	240	0	64	K.VALVYGQMNEPPGAR.A + Oxidation (M)
		1650.9048	1649.8975	1649.9101	-7.61	95	-	109	0	134	R.LVLEVAQHLGESTVR.T
		1831.8540	1830.8467	1830.8570	-5.63	368	-	383	0	84	R.IMDPNIVGSEHYDVAR.G + Oxidation (M)
		1919.0909	1918.0837	1918.0888	-2.66	125	-	143	1	131	K.VLDSGAPIKIPVGPETLGR.I
		1988.0266	1987.0193	1987.0262	-3.45	349	-	367	0	132	R.AIAELGIYPAVDPLDSTSR.I
		2038.9996	2037.9924	2037.9983	-2.90	424	-	441	0	117	R.FLSQPFQVAEVFTGHMGK.L + Oxidation (M)
		2298.0833	2297.0760	2297.0668	4.00	286	-	306	0	26	R.IPSAVGYQPTLATDMGTMQER.I + 2 Oxidation (M)
		2334.1372	2333.1299	2333.1321	-0.94	201	-	220	1	29	R.TREGNDLYHEMIESGVINLK.D + Oxidation (M)
802
	gi|348559536 Mass: 51266 Score: 442 Expect: 1.4e-040 Matches: 27
		PREDICTED: ruvB-like 2 [Cavia porcellus]
		1228.6781	1227.6708	1227.6135	46.7	429	-	438	0	80	R.VYSLFLDESR.S
		1259.6751	1258.6678	1258.6517	12.7	418	-	428	1	4	K.GTEVQVDDIKR.V
		1947.0478	1946.0406	1946.0221	9.47	237	-	253	0	49	K.EVVHTVSLHEIDVINSR.T
		2155.1074	2154.1001	2154.0957	2.06	254	-	273	1	128	R.TQGFLALFSGDTGEIKSEVR.E
		2941.4773	2940.4700	2940.5291	-20.10	131	-	157	1	44	R.IKEETEIIEGEVVEIQIDRPATGTGSK.V
	gi|348576520 Mass: 49386 Score: 206 Expect: 5.6e-017 Matches: 18
		PREDICTED: spliceosome RNA helicase DDX39B-like [Cavia porcellus]
		1103.7196	1102.7123	1102.6499	56.6	340	-	349	0	39	R.ILVATNLFGR.G
		1259.6751	1258.6678	1258.6095	46.3	330	-	338	1	55	R.YQQFKDFQR.R
		1512.8133	1511.8061	1511.7620	29.2	124	-	135	1	57	R.ELAFQISKEYER.F
	gi|348563990 Mass: 52529 Score: 162 Expect: 2e-011 Matches: 12
		PREDICTED: glutathione synthetase-like [Cavia porcellus]
		1641.8988	1640.8915	1640.8563	21.5	254	-	267	0	50	R.LFVDGQEVAVVYFR.D
		1719.0089	1718.0016	1717.9727	16.9	314	-	330	0	69	R.VGVLEALLPGQPEAVAR.L
		1763.9263	1762.9190	1762.9213	-1.33	142	-	158	0	8	K.QIEINTISASFGGLASR.T
803
	gi|348580103 Mass: 52042 Score: 394 Expect: 8.9e-036 Matches: 20
		PREDICTED: keratin, type II cytoskeletal 7-like [Cavia porcellus]
		1672.7186	1671.7114	1671.9308	-131.24	141	-	155	1	102	R.IFEAQIAGLRGQLEK.L
		1955.9233	1954.9161	1955.0224	-54.41	287	-	303	2	47	K.KFEILQAQSGKHGEDLR.N
		2160.0513	2159.0440	2159.0640	-9.28	353	-	371	2	54	R.GKQEELEAALQQAKQDMAR.Q + Oxidation (M)
		2354.3023	2353.2950	2353.2237	30.3	331	-	352	2	135	R.AKLEAAIAEAEERGELALQDAR.G
		1373.3689	1372.3616	1372.6848	-235.42	26	-	38	0	99	R.LTTGHQGGFVNSR.S
		1441.4742	1440.4669	1440.7684	-209.28	319	-	330	1	90	R.LQAEIDNIKNQR.A
		1432.4497	1431.4424	1431.7471	-212.77	50	-	65	0	136	R.VSVGSGYGGPVGAGIR.E
804
	gi|348565843 Mass: 57309 Score: 282 Expect: 1.4e-024 Matches: 20
		PREDICTED: 4-trimethylaminobutyraldehyde dehydrogenase-like [Cavia porcellus]
		1699.8385	1698.8312	1698.8577	-15.56	492	-	505	1	12	R.ENGRVTIEYYSQLK.T
		2029.9830	2028.9758	2028.9865	-5.28	44	-	62	1	68	R.VEPADASVREQAFEPATGR.V
		2177.1416	2176.1343	2176.1375	-1.48	63	-	83	1	130	R.VIATFASSGEKEVDLAVQNAK.A
		1582.7588	1581.7515	1581.7787	-17.19	26	-	39	0	90	M.STGTFAVSQPLNYR.G + Acetyl (N-term)
805
	gi|348576520 Mass: 49386 Score: 66 Expect: 0.0057 Matches: 21
		PREDICTED: spliceosome RNA helicase DDX39B-like [Cavia porcellus]
		1103.6956	1102.6883	1102.6499	34.9	340	-	349	0	45	R.ILVATNLFGR.G
		1259.6489	1258.6416	1258.6095	25.5	330	-	338	1	42	R.YQQFKDFQR.R
		1512.7950	1511.7877	1511.7620	17.0	124	-	135	1	24	R.ELAFQISKEYER.F
815
	gi|348586509 Mass: 52973 Score: 228 Expect: 3.5e-019 Matches: 32
		PREDICTED: lipoamide acyltransferase component of branched-chain alpha-keto acid dehydrogenase complex, mitochondrial-like [Cavia porcellus]
		1161.6499	1160.6426	1160.5940	41.9	302	-	310	0	40	K.LSYMPFFIK.A + Oxidation (M)
		1408.9023	1407.8950	1407.8561	27.6	287	-	298	1	39	K.LREELKPIALAR.G
		1431.8346	1430.8273	1430.7881	27.4	220	-	232	1	58	K.AEIIPPPAQPKDR.T
		1593.0046	1591.9973	1591.9702	17.1	233	-	247	0	50	R.TVPIPISKPPVFIGK.D
		1676.0341	1675.0268	1675.0032	14.1	408	-	424	0	76	K.AVILPPEVAIGALGSIR.A
817
	gi|348550455 Mass: 50095 Score: 363 Expect: 1.1e-032 Matches: 25
		PREDICTED: tubulin beta-5 chain-like [Cavia porcellus]
		1039.6781	1038.6708	1038.5862	81.5	310	-	318	0	58	R.YLTVAAVFR.G
		1159.6937	1158.6865	1158.6219	55.7	253	-	262	0	32	K.LAVNMVPFPR.L + Oxidation (M)
		1245.6526	1244.6453	1244.5860	47.7	381	-	390	0	23	R.ISEQFTAMFR.R + Oxidation (M)
		1401.7424	1400.7352	1400.6871	34.3	381	-	391	1	12	R.ISEQFTAMFRR.K + Oxidation (M)
		1636.8633	1635.8560	1635.8232	20.1	263	-	276	0	32	R.LHFFMPGFAPLTSR.G + Oxidation (M)
		1816.9541	1815.9468	1815.9155	17.2	47	-	62	1	96	R.ISVYYNEATGGKYVPR.A
		2394.2031	2393.1959	2393.2049	-3.78	155	-	174	2	5	K.IREEYPDRIMNTFSVVPSPK.V + Oxidation (M)
818
	gi|348585841 Mass: 47144 Score: 170 Expect: 2.2e-013 Matches: 9
		PREDICTED: Golgi reassembly-stacking protein 2-like [Cavia porcellus]
		1023.5963	1022.5890	1022.4893	97.4	22	-	30	0	22	R.VQENSPGHR.A
		1173.7180	1172.7107	1172.6190	78.3	202	-	211	0	17	R.IPTRPFEEGK.K
		1301.8049	1300.7976	1300.7139	64.4	202	-	212	1	45	R.IPTRPFEEGKK.I
		1868.9871	1867.9798	1867.9469	17.6	31	-	47	0	103	R.AGLEPFFDFIVSINGSR.L
820
	gi|348552740 Mass: 51030 Score: 258 Expect: 3.5e-022 Matches: 18
		vimentin [Cavia porcellus]
		1527.8606	1526.8533	1526.8205	21.5	377	-	388	1	22	R.HLREYQDLLNVK.M
		1539.9441	1538.9368	1538.9032	21.9	128	-	141	1	43	K.ILLAELEQLKGQGK.S
		1604.8732	1603.8659	1603.8392	16.7	409	-	422	0	40	R.ISMPLPNFSSLNLR.E + Oxidation (M)
		1776.8870	1775.8797	1775.8550	13.9	293	-	308	1	52	K.FADLSEAANRNNDALR.Q
		1824.9081	1823.9008	1823.8835	9.47	144	-	157	2	26	R.LGDLYEEEMRELRR.Q + Oxidation (M)
		2427.3506	2426.3433	2426.3533	-4.09	121	-	141	2	48	R.FLEQQNKILLAELEQLKGQGK.S
		2497.2366	2496.2293	2496.2496	-8.13	77	-	98	1	173	R.LLQDSVDFSLADAINTEFKNTR.T
821
	gi|348580493 Mass: 52344 Score: 454 Expect: 8.9e-042 Matches: 14
		PREDICTED: ATP synthase subunit beta, mitochondrial-like [Cavia porcellus]
		1406.7134	1405.7061	1405.6739	22.9	187	-	200	0	116	K.AHGGYSVFAGVGER.T
		1617.8177	1616.8105	1616.7981	7.68	226	-	240	0	42	K.VALVYGQMNEPPGAR.A + Oxidation (M)
		1650.9431	1649.9358	1649.9101	15.6	95	-	109	0	61	R.LVLEVAQHLGESTVR.T
		1919.1110	1918.1037	1918.0888	7.78	125	-	143	1	118	K.VLDSGAPIKIPVGPETLGR.I
		1988.0435	1987.0362	1987.0262	5.03	349	-	367	0	82	R.AIAELGIYPAVDPLDSTSR.I
	gi|348580181 Mass: 50788 Score: 124 Expect: 8.9e-009 Matches: 9
		PREDICTED: tubulin alpha-1A chain-like isoform 1 [Cavia porcellus]
		1701.9258	1700.9185	1700.8985	11.8	65	-	79	0	84	R.AVFVDLEPTVIDEVR.T
		1718.8972	1717.8899	1717.8747	8.87	216	-	229	0	13	R.NLDIERPTYTNLNR.L
		2415.1987	2414.1915	2414.1978	-2.64	85	-	105	1	14	R.QLFHPEQLITGKEDAANNYAR.G
822
	gi|348552740 Mass: 51030 Score: 212 Expect: 1.4e-017 Matches: 13
		PREDICTED: rab GDP dissociation inhibitor alpha-like isoform 1 [Cavia porcellus]
		938.5802	937.5729	937.4869	91.8	211	-	218	0	28	K.LYSESLAR.Y
		2141.1206	2140.1133	2140.0993	6.56	222	-	240	0	140	K.SPYLYPLYGLGELPQGFAR.L
	gi|91726590	1372.7888	1371.7815	1371.7333	35.2	63	-	75	1	28	R.FKLPGVPPASMGR.G + Oxidation (M)
		1712.8991	1711.8918	1711.8570	20.3	150	-	163	1	82	K.FLVYVANFDEKDPR.T
		1840.9857	1839.9784	1839.9519	14.4	149	-	163	2	60	R.KFLVYVANFDEKDPR.T
	gi|91731298	1351.7471	1350.7398	1350.6779	45.8	36	-	47	0	99	K.DLGTDSQIFISR.A
		3566.85	3565.85	3565.95	-28.9	349	–	379	2	44	K.YIAIVSTTVETKEPEKEIRPALELLEPIEQK.F
	gi|348572968 Mass: 50976 Score: 128 Expect: 3.5e-009 Matches: 10
		PREDICTED: guanine deaminase-like [Cavia porcellus]
		1611.8450	1610.8377	1610.7940	27.1	114	-	126	0	79	K.FQNIELAEEVYTR.V
		2105.0496	2104.0423	2104.0266	7.47	428	-	445	1	27	K.FFFLGDDRNIEEVYVGGK.Q
824
	gi|348552740 Mass: 51030 Score: 258 Expect: 3.5e-022 Matches: 18
		PREDICTED: rab GDP dissociation inhibitor alpha-like isoform 1 [Cavia porcellus]
		1328.7203	1327.7130	1327.6884	18.5	69	-	79	1	32	R.GRDWNVDLIPK.F + Oxidation (HW)
		2141.1069	2140.0996	2140.0993	0.15	222	-	240	0	130	K.SPYLYPLYGLGELPQGFAR.L
		2295.1724	2294.1651	2294.1695	-1.92	174	-	193	1	63	R.KFDLGQDVIDFTGHALALYR.T + Oxidation (HW)
	gi|40254781 Mass: 51018 Score: 281 Expect: 2e-023 Matches: 9	1712.8781	1711.8708	1711.8570	8.07	143	-	156	1	65	K.FLVYVANFDEKDPR.T
		1351.6980	1350.6907	1350.6779	9.46	391	-	402	0	36	K.DLGTDSQIFISR.A
828
	gi|290543332 Mass: 47449 Score: 531 Expect: 1.8e-049 Matches: 24
		alpha-enolase [Cavia porcellus]
		959.6256	958.6183	958.5348	87.1	427	-	434	1	39	R.NFRNPLAK.-
		1411.7522	1410.7449	1410.7031	29.7	270	-	281	0	82	R.YISPDQLGDLYK.S
		1691.9351	1690.9278	1690.8889	23.0	407	-	420	1	45	K.YNQLLRIEEELGSK.A
		1804.9775	1803.9703	1803.9366	18.6	33	-	50	0	60	R.AAVPSGASTGIYEALELR.D
		1816.8667	1815.8594	1815.8275	17.6	254	-	269	2	72	R.SGKYDLDFKSPDDSSR.Y
		2154.0796	2153.0723	2153.0641	3.84	10	-	28	1	38	R.EIFDSRGNPTVEVDLYTAK.G
		2192.0703	2191.0630	2191.0620	0.49	234	-	253	1	63	K.AGYTDKVVIGMDVAASEFFR.S + Oxidation (M)
		2534.2700	2533.2627	2533.2772	-5.71	33	-	56	2	34	R.AAVPSGASTGIYEALELRDNDKTR.Y
	gi|348567917 Mass: 53215 Score: 82 Expect: 0.00014 Matches: 8
		PREDICTED: bleomycin hydrolase [Cavia porcellus]
		1305.7836	1304.7763	1304.7129	48.6	245	-	255	0	71	K.IGPITPLEFYR.E
		1593.8983	1592.8910	1592.8562	21.9	298	-	310	1	71	K.TLYNNQPIDFLKK.M
		1721.9852	1720.9779	1720.9512	15.5	297	-	310	2	48	R.KTLYNNQPIDFLKK.M
830
	gi|348560746 Mass: 45947 Score: 528 Expect: 3.5e-049 Matches: 15
		PREDICTED: heterogeneous nuclear ribonucleoprotein F-like [Cavia porcellus]
		1092.5742	1091.5669	1091.5724	-4.96	316	-	325	0	53	R.VHIEIGPDGR.V
		1334.6768	1333.6695	1333.6779	-6.31	37	-	48	0	88	R.DGVAGVHFIYTR.E
		1644.7324	1643.7251	1643.7288	-2.24	98	-	113	0	86	K.HSGPNSADTANDGFVR.L
		1867.9379	1866.9306	1866.9363	-3.07	150	-	166	0	155	K.ITGEAFVQFASQELAEK.A
		1950.9568	1949.9495	1949.9530	-1.80	200	-	216	0	5	K.FMSVQRPGPYDRPGTAR.R + Oxidation (M)
		1996.9762	1995.9689	1995.9690	-0.05	299	-	315	0	109	K.ATENDIYNFFSPLNPVR.V
	gi|348582212 Mass: 56017 Score: 150 Expect: 2.2e-011 Matches: 13
		PREDICTED: fibrinogen gamma chain-like [Cavia porcellus]
		1132.5236	1131.5163	1131.5197	-2.98	283	-	292	0	25	R.TSTADYATFR.V
		1726.9795	1725.9722	1725.9777	-3.20	259	-	273	0	88	K.IHLISTQSSIPYVLR.V
	gi|348556468 Mass: 53706 Score: 145 Expect: 1e-009 Matches: 15
		PREDICTED: desmin-like [Cavia porcellus]
		1673.8585	1672.8512	1672.8532	-1.19	130	-	144	0	52	R.FLEQQNAALAAEVNR.L
		2112.0566	2111.0494	2111.0477	0.81	17	-	37	0	42	R.AFGGAPSFSFGSPLSSPVFPR.A
834
	gi|348560746 Mass: 45947 Score: 259 Expect: 2.8e-022 Matches: 20
		PREDICTED: heterogeneous nuclear ribonucleoprotein F-like [Cavia porcellus]
		1334.6919	1333.6846	1333.6779	5.04	37	-	48	0	26	R.DGVAGVHFIYTR.E
		1644.7450	1643.7377	1643.7288	5.42	98	-	113	0	47	K.HSGPNSADTANDGFVR.L
		1950.9700	1949.9627	1949.9530	4.98	200	-	216	0	2	K.FMSVQRPGPYDRPGTAR.R + Oxidation (M)
		1996.9811	1995.9738	1995.9690	2.40	299	-	315	0	113	K.ATENDIYNFFSPLNPVR.V
		3147.3638	3146.3565	3146.3418	4.69	232	-	261	0	27	R.SGAYSAGYGGYEEYSGLSDGYGFTTDLFGR.D
	gi|348582212 Mass: 56017 Score: 231 Expect: 1.8e-019 Matches: 27
		PREDICTED: fibrinogen gamma chain-like [Cavia porcellus]
		1294.7441	1293.7368	1293.7332	2.77	189	-	199	0	59	K.ESGLYFIKPLK.A
		1726.9901	1725.9828	1725.9777	2.95	259	-	273	0	85	K.IHLISTQSSIPYVLR.V
		2937.5432	2936.5359	2936.5130	7.79	89	-	114	1	39	K.AIQISYIPNESLKPDSIESATQNYKK.M
837
	gi|348585781 Mass: 52717 Score: 490 Expect: 2.2e-045 Matches: 25
		PREDICTED: actin-related protein 3-like [Cavia porcellus]
		1297.6449	1296.6376	1296.6496	-9.26	361	-	372	0	24	K.NIVLSGGSTMFR.D + Oxidation (M)
		1409.7771	1408.7698	1408.7714	-1.15	242	-	252	0	92	R.DITYFIQQLLR.D
		1768.9099	1767.9026	1767.9003	1.34	253	-	268	1	91	R.DREVGIPPEQSLETAK.A
		2056.1499	2055.1426	2055.1411	0.72	401	-	417	0	13	R.LKPKPIDVQVITHHMQR.Y + Oxidation (M)
		2154.2183	2153.2110	2153.2109	0.03	235	-	252	1	4	K.HIPIAGRDITYFIQQLLR.D
		2482.1951	2481.1878	2481.1812	2.66	146	-	166	0	157	R.AEPEDHYFLLTEPPLNTPENR.E
	gi|74220060	1214.5659	1213.5586	1213.5615	-2.36	266	-	275	0	81	K.EFSIDVGYER.F
		1342.6602	1341.6529	1341.6565	-2.67	265	-	275	1	70	K.KEFSIDVGYER.F
843
	gi|290543332 Mass: 47449 Score: 830 Expect: 2.2e-079 Matches: 28
		alpha-enolase [Cavia porcellus]
		959.5852	958.5779	958.5348	45.0	427	-	434	1	37	R.NFRNPLAK.-
		1411.7289	1410.7216	1410.7031	13.1	270	-	281	0	100	R.YISPDQLGDLYK.S
		1691.9174	1690.9101	1690.8889	12.5	407	-	420	1	69	K.YNQLLRIEEELGSK.A
		1804.9651	1803.9578	1803.9366	11.7	33	-	50	0	103	R.AAVPSGASTGIYEALELR.D
		1816.8523	1815.8450	1815.8275	9.64	254	-	269	2	107	R.SGKYDLDFKSPDDSSR.Y
		1891.0447	1890.0374	1890.0210	8.67	407	-	422	2	55	K.YNQLLRIEEELGSKAK.F
		2004.1274	2003.1202	2003.1051	7.53	404	-	420	2	22	R.LAKYNQLLRIEEELGSK.A
		2154.0850	2153.0777	2153.0641	6.33	10	-	28	1	46	R.EIFDSRGNPTVEVDLYTAK.G
		2192.0798	2191.0726	2191.0620	4.83	234	-	253	1	101	K.AGYTDKVVIGMDVAASEFFR.S + Oxidation (M)
		2534.2881	2533.2808	2533.2772	1.42	33	-	56	2	35	R.AAVPSGASTGIYEALELRDNDKTR.Y
847
	gi|348552498 Mass: 47467 Score: 356 Expect: 5.6e-032 Matches: 19
		PREDICTED: 26S protease regulatory subunit 6B-like isoform 1 [Cavia porcellus]
		1270.7135	1269.7062	1269.7193	-10.32	330	-	339	2	44	R.KIEFPLPDRR.Q
		1385.7065	1384.6993	1384.7099	-7.67	71	-	81	1	45	K.EFLHAQEEVKR.I
		1764.9216	1763.9144	1763.9206	-3.56	230	-	245	1	76	R.VVGSEFVQKYLGEGPR.M
		1778.9745	1777.9672	1777.9799	-7.11	314	-	329	1	21	R.ADTLDPALLRPGRLDR.K
		2100.1296	2099.1224	2099.1262	-1.84	256	-	274	1	72	K.ENAPAIIFIDEIDAIATKR.F
		2218.2908	2217.2835	2217.2845	-0.43	115	-	134	1	19	R.ILSTIDRELLKPNASVALHK.H
	|348553871 Mass: 48109 Score: 287 Expect: 4.4e-025 Matches: 15
		PREDICTED: protein disulfide-isomerase A6-like [Cavia porcellus]
		1483.7095	1482.7022	1482.7103	-5.46	374	-	386	0	92	K.GSFSEQGINEFLR.E
		1651.8015	1650.7942	1650.8002	-3.61	242	-	256	1	68	K.IFQKGEAPVDYDGGR.T
		1755.0067	1753.9994	1754.0050	-3.18	215	-	231	1	74	R.VKLAAVDATVNQVLASR.Y
		2020.0044	2018.9971	2019.0061	-4.47	20	-	37	0	102	G.LYSSGDAVIELTPTNFHR.E		Signal peptide predicted by SignalP
848
	gi|54035705 Mass: 42052 Score: 367 Expect: 4.4e-033 Matches: 15
		RecName: Full=Actin, cytoplasmic 1; AltName: Full=Beta-actin; Contains: RecName: Full=Actin, cytoplasmic 1, N-terminally processed
		1132.6045	1131.5972	1131.5197	68.5	197	-	206	0	19	R.GYSFTTTAER.E
		1516.7584	1515.7511	1515.6954	36.8	360	-	372	0	15	K.QEYDESGPSIVHR.K
		1629.8629	1628.8556	1628.8158	24.4	197	-	210	1	10	R.GYSFTTTAEREIVR.D
		1790.9263	1789.9190	1789.8846	19.2	239	-	254	0	141	K.SYELPDGQVITIGNER.F
		1954.0815	1953.0743	1953.0571	8.79	96	-	113	0	103	R.VAPEEHPVLLTEAPLNPK.A
		2231.0632	2230.0560	2230.0576	-0.74	292	-	312	0	8	K.DLYANTVLSGGTTMYPGIADR.M + Oxidation (M)
849
	gi|290543332 Mass: 47449 Score: 591 Expect: 1.8e-055 Matches: 40
		alpha-enolase [Cavia porcellus]
		1411.7250	1410.7177	1410.7031	10.4	270	-	281	0	87	R.YISPDQLGDLYK.S
		1691.9059	1690.8986	1690.8889	5.72	407	-	420	1	53	K.YNQLLRIEEELGSK.A
		1804.9535	1803.9462	1803.9366	5.31	33	-	50	0	102	R.AAVPSGASTGIYEALELR.D
		1928.9596	1927.9523	1927.9424	5.17	163	-	179	0	51	K.LAMQEFMILPVGADSFK.E + 2 Oxidation (M)
		2154.0833	2153.0760	2153.0641	5.56	10	-	28	1	31	R.EIFDSRGNPTVEVDLYTAK.G
		2192.0776	2191.0703	2191.0620	3.81	234	-	253	1	50	K.AGYTDKVVIGMDVAASEFFR.S + Oxidation (M)
		2534.2920	2533.2847	2533.2772	2.97	33	-	56	2	62	R.AAVPSGASTGIYEALELRDNDKTR.Y
		2995.5820	2994.5747	2994.5675	2.40	133	-	162	0	19	R.HIADLAGNAEVILPVPAFNVINGGSHAGNK.L
850
	gi|290543332 Mass: 47449 Score: 969 Expect: 2.8e-093 Matches: 33
		alpha-enolase [Cavia porcellus]
		959.5167	958.5094	958.5348	-26.54	427	-	434	1	44	R.NFRNPLAK.-
		1411.6550	1410.6478	1410.7031	-39.22	270	-	281	0	99	R.YISPDQLGDLYK.S
		1556.7223	1555.7150	1555.7705	-35.65	240	-	253	0	70	K.VVIGMDVAASEFFR.S + Oxidation (M)
		1804.8965	1803.8892	1803.9366	-26.30	33	-	50	0	162	R.AAVPSGASTGIYEALELR.D
		1928.8943	1927.8870	1927.9424	-28.70	163	-	179	0	76	K.LAMQEFMILPVGADSFK.E + 2 Oxidation (M)
		2192.0178	2191.0105	2191.0620	-23.47	234	-	253	1	108	K.AGYTDKVVIGMDVAASEFFR.S + Oxidation (M)
		2534.2349	2533.2276	2533.2772	-19.59	33	-	56	2	76	R.AAVPSGASTGIYEALELRDNDKTR.Y
		2757.3408	2756.3335	2756.3868	-19.32	203	-	228	1	144	K.DATNVGDEGGFAPNILENKEALELLK.N
		2208	AGYTDKVVIGMDVAASEFFR				DOUBLE OXIDATION OF METHIONINE
852
	gi|348553871 Mass: 48109 Score: 749 Expect: 2.8e-071 Matches: 37
		PREDICTED: protein disulfide-isomerase A6-like [Cavia porcellus]
		1386.7793	1385.7720	1385.7514	14.9	119	-	132	0	77	R.TAEAIVDAALSAVR.Q
		1483.7361	1482.7288	1482.7103	12.5	374	-	386	0	110	K.GSFSEQGINEFLR.E
		1527.8666	1526.8593	1526.8416	11.6	217	-	231	0	91	K.LAAVDATVNQVLASR.Y
		1559.8351	1558.8278	1558.8104	11.2	393	-	409	0	78	R.GSTAPVGGGAFPAITTR.E
		1651.8212	1650.8139	1650.8002	8.32	242	-	256	1	94	K.IFQKGEAPVDYDGGR.T
		1755.0242	1754.0169	1754.0050	6.79	215	-	231	1	123	R.VKLAAVDATVNQVLASR.Y
		2572.3115	2571.3042	2571.3082	-1.54	78	-	102	1	59	K.VGAVDADKHQSLGGQYGVQGFPTIK.I
		2020.0168	2019.0095	2019.0061	1.67	20	-	37	0	104	G.LYSSGDAVIELTPTNFHR.E		Signal peptide predicted by SignalP
856
	gi|348582212 Mass: 56017 Score: 400 Expect: 2.2e-036 Matches: 16
		PREDICTED: fibrinogen gamma chain-like [Cavia porcellus]
		1132.5150	1131.5077	1131.5197	-10.53	283	-	292	0	66	R.TSTADYATFR.V
[truncated: 1,676 more rows]

## Sheet: Sheet2
-.MDDREDLVYQAK.L
-.MDDREDLVYQAK.L
-.MDNLSPEDIQLR.A
-.MEGPLSVFGDR.S
-.MEGPLSVFGDR.S
-.MEISPNHYAASR.A
-.MEQLSTANTAFALDIFR.L
-.MFLVNSFLK.G
-.MYTPIPR.S
A.APDQDEIQFLPGLAK.Q
A.APDQDEIQFLPGLAKQPSFR.Q
A.EDAQVAQGPSQQIPR.S
A.EDAQVAQGPSQQIPR.S
A.EDAQVAQGPSQQIPR.S
A.EDAQVAQGPSQQIPR.S
A.EDAQVAQGPSQQIPR.S
A.EDAQVAQGPSQQIPR.S
A.EDAQVAQGPSQQIPR.S
A.EDAQVAQGPSQQIPR.S
A.EDAQVAQGPSQQIPR.S
A.EDAQVAQGPSQQIPR.S
A.EDAQVAQGPSQQIPR.S
A.EDAQVAQGPSQQIPR.S
A.EDAQVAQGPSQQIPR.S
A.EDAQVAQGPSQQIPR.S
A.EDAQVAQGPSQQIPR.S
A.PAVTQHAPAFK.G
A.QTDLDKKVFVFPR.E
A.RSVPLQPLSFPNPLPR.G
D.LPESFDAR.E
FNPITGEVPAR
G.DAPVVADPTLPNVTVTR.L
G.LYSSGDAVIELTPTNFHR.E
G.LYSSGDAVIELTPTNFHR.E
G.YFVSIDAHAEECFFER.V
K.AAELIANSLATAGDGLIELR.K
K.AAKQPHVGDYR.Q
K.AAKQPHVGDYR.Q
K.AASDIAMTELPPTHPIR.L
K.AASGFNAIEDAQALR.K
K.AASGFNAIEDAQALRK.A
K.AAVYNYFISDGVKK.T
K.ADKDYHFKVDNDENEHQLSLR.T
K.AEDALNYGFSGVMLR.G
K.AEFAEISTIVTSLTK.V
K.AEFAEISTIVTSLTK.V
K.AEIIPPPAQPKDR.T
K.AELFPNGQSVGDKIFK.T
K.AFEEAEKNAPAIIFIDELDAIAPKR.E
K.AFEEAEKNAPAIIFIDELDAIAPKR.E
K.AFEEAEKNAPAIIFIDELDAIAPKR.E
K.AFLEVNEEGSEAAASTGVLLAGR.S
K.AFLEVNEEGSEAAASTGVLLAGR.S
K.AGFAGDDAPR.A
K.AGFAGDDAPR.A
K.AGSDGESIGNCPFSQR.L
K.AGTDGESIGNCPFSQR.L
K.AGTDGESIGNCPFSQR.L
K.AGYTDKVVIGMDVAASEFFR.S
K.AGYTDKVVIGMDVAASEFFR.S
K.AGYTDKVVIGMDVAASEFFR.S
K.AGYTDKVVIGMDVAASEFFR.S
K.AHCILEIQRDELPTELPDLAVDFVEDKEVCK.N
K.AHGGYSVFAGVGER.T
K.AHGGYSVFAGVGER.T
K.AHPLFTFLR.E
K.AIADKYNKTTAQVLIRFPIQR.D
K.AIDWVAFGQIIPANQK.A
K.AIGISNFNHLQIER.I
K.AIGVKPPRGILLYGPPGTGK.T
K.AIIRYFPVFEK.V
K.AILILDNDGDRLFAK.Y
K.AIMKLDIEQYR.M
K.AIPDLTAPVAAVQAAVSNLVR.V
K.AIQISYIPNESLKPDSIESATQNYKK.M
K.AIQISYIPNESLKPDSIESATQNYKK.M
K.AIQISYIPNESLKPDSIESATQNYKK.M
K.AISYLSTGYQR.Q
K.ALAAGGVGSIVR.V
K.ALDQYTFELSR.R
K.ALDQYTFELSR.R
K.ALDQYTFELSR.R
K.ALDQYTFELSRR.T
K.ALDQYTFELSRR.T
K.ALELDNNNEKGLFR.R
K.ALELDNNNEKGLFR.R
K.ALEVAEYLTPVLKESK.F
K.ALFDPIIEDR.H
K.ALHFDTVKDVHSSFQSLNAK.L
K.ALIDQEVKNGIPSNR.I
K.ALIEAEKVAQVAEITYGQK.V
K.ALLAYAFALAGNQER.K
K.ALPAVQQDSLDEDLIR.N
K.ALRTDYNASVSVPDSSGPER.I
K.ALRTDYNASVSVPDSSGPER.I
K.AMEGAGTDEKALIEILATR.T
K.AMKGLGTDEEAILTLLTAR.S
K.ANDTQEFNLSAYFER.A
K.ANEGVYYTPSFRPSK.G
K.ANEGVYYTPSFRPSK.G
K.ANEGVYYTPSFRPSK.G
K.ANEGVYYTPSFRPSK.G
K.ANGAFAIQLLK.L
K.ANLQIDQINTDLNLER.S
K.ANRPFLVLIR.E
K.APDFVFYAPR.L
K.APLDIPIPDPAKEKEKEER.K
K.APPPTLEFR.G
K.APPPTLEFR.G
K.APQVSTPTLVEYAR.K
K.APQVSTPTLVEYAR.K
K.APQVSTPTLVEYAR.K
K.APQVSTPTLVEYAR.K
K.APQVSTPTLVEYAR.K
K.APQVSTPTLVEYAR.K
K.APQVSTPTLVEYAR.K
K.APQVSTPTLVEYAR.K
K.AQFGKDLTESLKSELSGKFER.L
K.AQFGQPEILLGTIPGAGGTQR.L
K.AQQVSQGLDVLTAKVENAAR.K
K.AQQVSQGLDVLTAKVENAAR.K
K.ARLDYNLGDFSFSGYDKK.H
K.ASIPFSVVGSNQLIEAK.G
K.ATENDIYNFFSPLNPVR.V
K.ATENDIYNFFSPLNPVR.V
K.ATENDIYNFFSPLNPVR.V
K.ATEQLASVVAEVQKSGR.V
K.ATEYEGTEQKIPEATNR.R
K.ATPEERPKLEEFFAR.N
K.ATPEERPKLEEFFAR.N
K.ATPLSPTVTLSMSADVPLVVEYK.I
K.AVCVLKGDGPVQGIIHFEQK.A
K.AVDAAFTCPGSSQLYVTAGR.R
K.AVDAAFTCPGSSQLYVTAGR.R
K.AVDAAFTCPGSSQLYVTAGR.R
K.AVDAAFTCPGSSQLYVTAGR.R
K.AVGKDNFTLIPEGTNGTEER.M
K.AVILPPEVAIGALGSIR.A
K.AVLITYGPYAINGK.I
K.AVPIQHNNRPPQPVK.G
K.AVPIQHNNRPPQPVK.G
K.AVQEAQRAGIEIFVVVVGR.Q
K.AVTQSAEITIPVTFEAR.A
K.AVTQSAEITIPVTFEAR.A
K.AVTQSAEITIPVTFEAR.A
K.AVTQSAEITIPVTFEAR.A
K.AVTQSAEITIPVTFEAR.A
K.AVTQSAEITIPVTFEARAQIGGPEAGK.S
K.AVVGEEALTSDDLLYLEFLQKFER.N
K.AYTEDYGSSLEEDIQADTSGYLER.I
K.CEPIVMTVPR.K
K.DAGQISGLNVLR.V
K.DAGTIAGLNVLR.I
K.DAGTIAGLNVLR.I
K.DAGTIAGLNVLR.I
K.DAGTIAGLNVLR.I
K.DATNVGDEGGFAPNILENKEALELLK.N
K.DDPLTNLNTAFDVAER.Y
K.DFEQPLAISR.V
K.DGVVEITGKHEERQDEHGYISR.C
K.DGVVEITGKHEERQDEHGYISR.C
K.DGVVEITGKHEERQDEHGYISR.C
K.DLGTDSQIFISR.A
K.DLGTDSQIFISR.A
K.DLLFKDSTQGFLR.I
K.DLLFKDSTQGFLR.I
K.DLLFKDSTQGFLR.I
K.DLYANTVLSGGTTMYPGIADR.M
K.DLYANTVLSGGTTMYPGIADR.M
K.DLYANTVLSGGTTMYPGIADR.M
K.DLYANTVLSGGTTMYPGIADR.M
K.DLYANTVLSGGTTMYPGIADR.M
K.DLYANTVLSGGTTMYPGIADR.M
K.DLYANTVLSGGTTMYPGIADR.M
K.DLYANTVLSGGTTMYPGIADR.M
K.DNAGAATEEFIKR.A
K.DVFLGTFLYEYSR.R
K.DVFLGTFLYEYSR.R
K.DVFLGTFLYEYSR.R
K.DVFLGTFLYEYSR.R
K.DVFLGTFLYEYSR.R
K.DVFLGTFLYEYSR.R
K.DVFLGTFLYEYSR.R
K.DVPYPPPLPPAVDAVLKDR.H
K.DYPGFSPSVDAEAIR.K
K.EAYYGYSGAFR.C
K.EAYYGYSGAFR.C
K.EAYYGYSGAFR.C
K.EAYYGYSGAFR.C
K.EAYYGYSGAFR.C
K.EFLHAQEEVKR.I
K.EFMTPRPLSFHFQ.-
K.EFSIDVGYER.F
K.EGAKHFSGLEEAVYR.N
K.EGEHVIDQGDDGDNFYVIDR.G
K.EGEHVIDQGDDGDNFYVIDR.G
K.EGGLGPLNIPLLADVTR.T
K.EGGLGPLNIPLLADVTR.T
K.EGGLGPLNIPLLADVTR.T
K.EGGLGPLNIPLLADVTR.T
K.EHLLLDLGLEAEYR.I
K.EIDLVNRDPK.H
K.EIDLVNRDPK.H
K.EILKEQEGR.K
K.EIVNVGHSFHVNFEDDKSVLK.G
K.EIVNVGHSFHVNFEDDKSVLK.G
K.EIVNVGHSFHVNFEDDKSVLKGGPLSDSYR.L
K.EKPFVYTQGQAVLNR.A
K.EKPYFPIPEDYTFIQNVPLEDR.V
K.ELPEYTVR.V
K.ELPEYTVR.V
K.ELTNLGKDEFR.T
K.ENAPAIIFIDEIDAIATKR.F
K.EPELFQTVAEGLR.Q
K.ESGLYFIKPLK.A
K.ESGLYFIKPLK.A
K.ETFVLKEGIEYR.V
K.ETISVSSEQLAQFR.S
K.ETISVSSEQLAQFR.S
K.EVVHTVSLHEIDVINSR.T
K.FADLSEAANRNNDALR.Q
K.FADLSEAANRNNDALR.Q
K.FADLSEAANRNNDALR.Q
K.FADLSEAANRNNDALR.Q
K.FADLSEAANRNNDALR.Q
K.FADLSEAANRNNDALR.Q
K.FADLSEAANRNNDALR.Q
K.FADLSEAANRNNDALR.Q
K.FADLSEAANRNNDALR.Q
K.FADLSEAANRNNDALR.Q
K.FADLSEAANRNNDALR.Q
K.FAEAFEAIPR.A
K.FAFNLYR.A
K.FAFQAEVNR.M
K.FDEGRNNFEGEVTKENLLDFIK.H
K.FDGILGLAYPR.I
K.FDTQYPYGEKQDEFKR.L
K.FDTQYPYGEKQDEFKR.L
K.FDTQYPYGEKQDEFKR.L
K.FEVGDIMLIR.D
K.FFDANYDGKEYDPVAAR.Q
K.FFDANYDGKEYDPVAAR.Q
K.FFFLGDDRNIEEVYVGGK.Q
K.FFPASTDRTVIDYNGER.T
K.FGYQFTQQGPR.T
K.FGYQFTQQGPR.T
K.FGYQFTQQGPR.T
K.FIATLQYTVGR.S
K.FIATLQYTVGR.S
K.FIATLQYTVGR.S
K.FIATLQYTVGR.S
K.FIIPQIVK.Y
K.FISDKDASVVGFFR.D
K.FISDKDASVVGFFR.D
K.FISDKDASVVGFFR.D
K.FITHAPPGEFNEVFNDVR.L
K.FKTIEEVVGR.A
K.FLVGPDGVPVR.R
K.FLVYVANFDEKDPR.T
K.FLVYVANFDEKDPR.T
K.FLYYEMGYK.S
K.FMEDARDLYAAETFSVK.F
K.FMEDARDLYAAETFSVK.F
K.FMRDPIR.I
K.FMSVQRPGPYDRPGTAR.R
K.FMSVQRPGPYDRPGTAR.R
K.FPFAANSR.A
K.FQNIELAEEVYTR.V
K.FRENVQDVLPALPNPDDYFLLR.W
K.FRHVFGQPVK.N
K.FSADEFFIPR.E
K.FSASGELGNGNIK.L
K.FSAYIKNSRPEANEALER.G
K.FSAYIKNSRPEANEALER.G
K.FSISGEYELER.T
K.FSISGEYELER.T
K.FSISGEYELER.T
K.FSISGEYELER.T
K.FSISGEYELER.T
K.FSLVGIAGQDLNEGNR.T
K.FSLVGIAGQDLNEGNR.T
K.FSLVGIAGQDLNEGNR.T
K.FSLYFLAYEDKNDIPK.N
K.FTDRGHFQNTEFHELISVVK.S
K.FVEGLPINDFSR.E
K.FVMQEEFSR.D
K.FVMQEEFSR.D
K.FVMQEEFSR.D
K.FVMQEEFSRDGK.A
K.FVMQEEFSRDGK.A
K.FVMQEEFSRDGK.A
K.FVNQLKGESR.R
K.FVNQLKGESRR.V
K.FVQAVIPTIEYDYTR.H
K.FVVDLSDQVAPTDIEEGMR.V
K.FYGPEGPYGIFAGR.D
K.GAASSALELTEAELAIAEAVR.S
K.GAASSALELTEAELAIAEAVR.S
K.GAASSALELTEAELAIAEAVR.S
K.GAEEMETVIPVDVMRR.A
K.GAGTDEFTLNR.I
K.GALPLDTVTFYKVIPK.S
K.GDGPVQGIIHFEQK.A
K.GDTHTQILR.S
K.GDTHTQILR.S
K.GFAFVQYVNER.N
K.GFAFVQYVNER.N
K.GFITIVDVQR.V
K.GFSVVADTPELQR.I
K.GFYYSLKR.T
K.GFYYSLKR.T
K.GGNMKEVFTR.F
K.GGPGSAVSPYPSFDASSDVAALHK.A
K.GGPGSAVSPYPSFDASSDVAALHK.A
K.GGPLSDSYR.L
K.GGPLSDSYR.L
K.GGVASGFKHVVPNEVQVQR.L
K.GGVASGFKHVVPNEVQVQR.L
K.GGVASGFKHVVPNEVQVQR.L
K.GHFGPINSVAFHPDGK.S
K.GHFSVSVPVESDIAPVAR.L
K.GHFSVSVPVESDLAPVAR.V
K.GHFSVSVPVESDLAPVAR.V
K.GHFSVSVPVESDLAPVAR.V
K.GHLLDSFAR.S
K.GHYTEGAELVDSVLDVVR.K
K.GHYTEGAELVDSVLDVVRK.E
K.GHYTEGAELVDSVLDVVRK.E
K.GIDRYNPENLATLER.Y
K.GIFLHLSNQHEFGR.L
K.GIGSDKEAILELITSR.S
K.GIGSDKEAILELITSR.S
K.GIGTNEEAIIDVLTKR.S
K.GIMGEDTYPYQGK.D
K.GIMGEDTYPYQGKDGHCR.F
K.GKLEEQRPER.V
K.GKVVIDAFR.L
K.GLGTDEDTLIEILVSR.K
K.GLGTDEDTLIEILVSRK.N
K.GLGTDEEAILTLLTAR.S
K.GLGTDENTIIDIITHR.S
K.GLGTDENTIIDIITHR.S
K.GLGTEEGVIIEILASR.T
K.GLKNVFDEAILAALEPPEPK.K
K.GLKNVFDEAILAALEPPEPKK.S
K.GNDISSGTVLSDYVGSGPPSGTGLHR.Y
K.GNFNYIEFTR.I
K.GNFNYIEFTR.I
K.GNFNYVEFTR.I
K.GNFNYVEFTR.I
K.GRFFLDR.D
K.GSDEPPVFLEIHYR.G
K.GSDEPPVFLEIHYR.G
K.GSFSEQGINEFLR.E
K.GSFSEQGINEFLR.E
K.GSVDHAAAFGR.I
K.GTAVVNGEFKELSLEDFK.G
K.GTAVVNGEFKELSLEDFKGK.Y
K.GTEVQVDDIKR.V
K.GTGTDEDALIEILTTR.T
K.GTVRPANDFNPDADAK.A
K.GVDEATIIDILTKR.N
K.GVTSVSQIFHNSDLPIR.D
K.GVVNILPGSGSLVGQR.L
K.GYVEQLDASSLGQQLNLR.L
K.GYVEQLDASSLGQQLNLR.L
K.HATTKPFEVPFLKF.-
K.HDTSLKPISISYNPAGAK.E
K.HDTSLKPISISYNPAGAK.E
K.HEQEYMEVR.E
K.HFSVEGQLEFR.A
K.HFSVEGQLEFR.A
K.HGGTIPIVPTAEFQDR.I
K.HGGTIPIVPTAEFQDR.I
K.HGIIGFTR.S
K.HIAEDADRKYEEVAR.K
K.HIAEDADRKYEEVAR.K
K.HIAEDSDRKYEEVAR.K
K.HIAEEADRKYEEVAR.K
K.HIAEEADRKYEEVAR.K
K.HINADQQDGYVLGLNR.V
K.HIPIAGRDITYFIQQLLR.D
K.HIYYITGETKDQVANSAFVER.L
K.HLEINPDHSIIETLR.Q
K.HLNDDVVK.I
K.HLSVNDLPVGR.S
K.HLTVPENTGGNNPAAWANNLR.A
K.HNQLPLVIEFTEQTAPK.I
K.HRDGSYSTFGENYR.G
K.HRESNTAGIDIFSK.F
K.HRESNTAGIDIFSK.F
K.HSGPNSADTANDGFVR.L
K.HSGPNSADTANDGFVR.L
K.HVVPNEVQVQR.L
K.IAIIGAGIGGTSSAYYLR.Q
K.IAKYPHVEDYRR.T
K.IAQLEEQLDNETKER.Q
K.IATYLQSDR.C
K.IDFGEPAR.A
K.IDFGEPARADDAR.Q
K.IEAEKGRDAFPVSGQK.L
K.IEDGNDFGVAIQEK.V
K.IEIRALLLLAGSFGNGR.M
K.IFQKGEAPVDYDGGR.T
K.IFQKGEAPVDYDGGR.T
K.IFRDGEEAGAYDGPR.T
K.IFRDGEEAGAYDGPR.T
K.IFRDGEEAGAYDGPR.T
K.IFRDGEEAGAYDGPR.T
K.IFRDGEEAGAYDGPR.T
K.IFRDGEEAGAYDGPR.T
K.IFVGGLNPEATEEKIR.E
K.IFVGGLNPEATEEKIR.E
K.IGEEQSPEDAEDGPPELLFIHGGHTAK.I
K.IGFPWSEIR.N
K.IGNCPFSQR.L
K.IGPILDNSTLQSEVKPILEK.L
K.IGPITPLEFYR.E
K.IHLISTQSSIPYVLR.V
K.IHLISTQSSIPYVLR.V
K.IHLISTQSSIPYVLR.V
K.IHLISTQSSIPYVLR.V
K.IHLISTQSSIPYVLRVELK.D
K.IIAEGANGPTTPEADKIFLER.N
K.IIAEGANGPTTPEADKIFLER.N
K.IIAPPERK.Y
K.IILGQEQDSYGGKFDR.G
K.IINTPEVVR.V
K.IKADYAQLLEDMQNAFR.S
K.IKIIAPPER.K
K.IKIIAPPER.K
K.ILAGDKNYITVDELRR.E
K.ILDNYLISPLPEEVDETSAEDEGISR.R
K.ILDNYLISPLPEEVDETSAEDEGISR.R
K.ILDNYLISPLPEEVDETSAEDEGISRR.K
K.ILFIFIDSDHTDNQR.I
K.ILGSGIFSSSVLHGMVFK.K
K.ILLAELEQLKGQGK.S
K.ILLAELEQLKGQGK.S
K.ILLAELEQLKGQGK.S
K.ILLAELEQLKGQGK.S
K.ILSDDVPIRDYR.I
K.ILSDDVPIRDYRIDEK.N
K.ILVEDELSSPVVVFR.F
K.INNVIDNLIVAPGTFEVQIEEVR.Q
K.INVNEIFYDLVR.Q
K.IQALQQQADDAEDRAQGLQR.E
K.IQAQLESNPSVIPVINR.A
K.IQDKEGIPPDQQR.L
K.IQEAGKNFYFVR.S
K.IQEAGKNFYFVR.S
K.IQEGVFDINNEANGIK.I
K.IQVLQQQADDAEERAER.L
K.IREEYPDRIMNTFSVVPSPK.V
K.IREEYPDRIMNTFSVVPSPK.V
K.ISFPAVQAAPSFSNSFPQIFR.D
K.ISFPAVQAAPSFSNSFPQIFR.D
K.ISPQSNVDFDLTLR.C
K.ISRGTIEILSDVQLIK.T
K.ISSVQSIVPALEIANAHR.K
K.ISSVQSIVPALEIANAHR.K
K.ISSVQSIVPALEIANAHR.K
K.ISSVQSIVPALEIANAHR.K
K.ITFVDFLAYDVLDQHR.I
K.ITGEAFVQFASQELAEK.A
K.IVADKDYSVTANSKIVVVTAGVR.Q
K.IVDRIDSDGDGFVTTEELK.V
K.IVLEDGTLHVTEGSGR.Y
K.IVPVFDEPPNPTNVEESLKR.I
K.IVPVFDEPPNPTNVEESLKR.I
K.IVPVFDEPPNPTNVEESLKR.I
K.IVQVALNGLENILR.L
K.IVRGDQPGSSGDSDDDEPPPLPR.L
K.IVVVTAGVR.Q
K.IVVVTAGVRQQEGESR.L
K.KADLGPLVGAVDQGTSSTR.F
K.KAPDFVFYAPR.L
K.KEFSIDVGYER.F
K.KFAEAFEAIPR.A
K.KFEILQAQSGKHGEDLR.N
K.KFFDANYDGKEYDPVAAR.Q
K.KFFDANYDGKEYDPVAAR.Q
K.KFLDAGHKLNFAVASR.K
K.KFLDAGHKLNFAVASR.K
K.KHPVAQFIDHNLR.A
K.KHPVAQFIDHNLR.A
K.KISSVQSIVPALEIANAHR.K
K.KLFYSTFATDDRR.E
K.KLVIIEGDLERTEERAELAESR.C
K.KLVQQNCELFDKLGEYGFQNALAVR.Y
K.KLVQQNCELFDKLGEYGFQNALAVR.Y
K.KLYANMFER.L
K.KPLSSSSAAPQRPISTQR.T
K.KPLSSSSAAPQRPISTQR.T
K.KSLDFYTR.V
K.KSPDFVFYAPR.L
K.KVEEAEPEEFVVEK.V
K.KYEGGRELSDFISYLQR.E
K.KYEGGRELSDFISYLQR.E
K.KYEGGRELSDFISYLQR.E
K.KYEGGRELSDFISYLQR.E
K.LAALNPESNTAGLDVFAK.F
K.LAALNPESNTAGLDVFAK.F
K.LAAVDATVNQVLASR.Y
K.LAEAQTQELR.Q
K.LAEQAERYDEMVESMKK.V
K.LAIRESIESEIRR.E
K.LAIRESIESEIRR.E
K.LALETTVLVESYTLPDGR.I
K.LALQQDLTSMAPGLVIQAVR.V
K.LAMQEFMILPVGADSFK.E
K.LAMQEFMILPVGADSFK.E
K.LAQALHEMREQHDAQVR.L
K.LAQALHEMREQHDAQVR.L
K.LAVEALSSLDGDLAGR.Y
K.LAVNMVPFPR.L
K.LAVNMVPFPR.L
K.LEDFRDYRR.L
K.LEDFRDYRR.V
K.LEDFRDYRR.V
K.LEEQRPER.V
K.LFDIFSQQVATVIQSR.Q
K.LFEAEEQDLFKDIQSLPR.N
K.LFGQEAPEQR.E
K.LFPVGYNLMKPFLSEDTR.R
K.LFVTNDAATILR.E
K.LFVTNDAATILRELEVQHPAAK.M
K.LFVYDPNNPPSSEVLR.I
K.LFYSTFATDDRR.E
K.LGADAVGMSTVPEVLVAR.H
K.LGCEVLGVSVDSQFTHLAWINTPR.K
K.LGETYPVISSAR.N
K.LGEYGFQNALAVR.Y
K.LGEYGFQNALAVR.Y
K.LGGTDYTLASEDYVLK.V
K.LGGTDYTLASEDYVLKVSQAGK.T
K.LGITHVLNAAEGR.S
K.LGLDFPNLPYLIDGTHK.L
K.LGSGNDFEVFFQR.L
K.LGVQVVITDPEKLDQIR.Q
K.LIAPVAEEETGVPNNK.I
K.LIDDYGVEEEPAELPEGTSLTVDNKR.F
K.LISPEELPAHFGGTLTDPDGNPK.C
K.LIVALMKPSHLYDAYELK.H
K.LKEAETRAEFAER.S
K.LKELIFEETAR.F
K.LKKEDIYAVEIVGGATR.I
K.LKKEDIYAVEIVGGATR.I
K.LLDTVDDMLANDIAR.L
K.LLEGEEERLR.L
K.LLETTDRPDGHQNNLR.S
K.LLGEELAQLKEQR.V
K.LLGQFTLVGIPPAPR.G
K.LLGQFTLVGIPPAPR.G
K.LLIEMEQRLEQGQAIDDLVPAQK.-
K.LLIYGADSLESGVPSR.F
K.LLNIQPPPR.A
K.LLPLEEHYR.F
K.LLQDFFNGKELNK.S
K.LLQDFFNGKELNK.S
K.LLQDFFNGKELNK.S
K.LLQDFFNGKELNK.S
K.LLQDFFNGKELNK.S
K.LLQDFFNGKELNK.S
K.LNAFGNAFLNR.F
K.LNPFGNTFLNR.F
K.LPFDPSDTYPAR.F
K.LPFDPSDTYPAR.F
K.LPFDPSDTYPAR.F
K.LPGATPTELAGQVER.H
K.LPGATPTELAGQVER.H
K.LPGATPTELAGQVER.H
K.LQAEAPHIVVGTPGR.V
K.LQIWDTAGQESFR.S
K.LQIWDTAGQESFR.S
K.LQPLDFKAHAEQSR.Q
K.LQPLDFKAHAEQSR.Q
K.LREELKPIALAR.G
K.LRPEYLEQIPEK.M
K.LRPEYLEQIPEKMK.L
K.LSISGTYDLKEVLR.D
K.LSISGTYDLKEVLR.D
K.LSISGTYDLKEVLR.D
K.LSNIPTIKR.F
K.LSPIFRDFLNR.C
K.LSPKHPESNTAGMDIFAK.F
K.LSQTSNVDKEEEAVTIEMNEPVQLTFALR.Y
K.LSTIALALGVER.T
K.LSYMPFFIK.A
K.LTFDEYK.N
K.LTFVDFLTYDVLDQNR.L
K.LVFLGLDNAGK.T
K.LVIIEGDLERTEERAELAESR.C
K.LVILEGELERAEER.A
K.LVILEGELERSEERAEVAESR.A
K.LVPVGYGIK.K
K.LVPVGYGIR.K
K.LVQDVANNTNEEAGDGTTTATVLAR.G
K.LVQQNCELFDKLGEYGFQNALAVR.Y
K.LVQQNCELFDKLGEYGFQNALAVR.Y
K.LVSWYDNEFGYSNR.V
K.LVTPEDDEPDELKPAVQR.Q
K.LYANMFER.L
K.LYANMFER.L
K.LYFNSLR.T
K.LYPIANGNNQSPIDIETSAVK.H
K.LYSESLAR.Y
K.LYYDEEQKLK.M
K.MAVTFIGNSTAIQELFKR.I
K.MAVTFIGNSTAIQELFKR.I
K.MDATANDVPSPYEVR.G
K.MDATANDVPSPYEVR.G
K.MDATANDVPSPYEVR.G
K.MDATANDVPSPYEVR.G
K.MEAVILEPSLYTVK.A
K.MFEFYER.V
K.MFVLDEADEMLSR.G
K.MINLSVPDTIDER.A
K.MINLSVPDTIDER.T
K.MINLSVPDTIDER.T
K.MKGDYYR.Y
K.MPSGEFAR.I
K.MQHLEETLTPELIFK.F
K.MQHLEETLTPELIFK.F
K.MQHLEETLTPELIFK.F
K.MQHLEETLTPELIFK.F
K.MQHLEETLTPELIFK.F
K.MQHLEETLTPELIFK.F
K.MQHLEETLTPELIFK.F
K.MQHLEETLTPELVFK.F
K.MQHLEETLTPELVFK.F
K.MSVQPTVSLGGFEITPPVVLR.L
K.MTDNVRPLQQLGDR.L
K.MTDNVRPLQQLGDR.L
K.MYESFIESLPFLK.S
K.NAVEEYVYEMR.D
K.NAVEEYVYEMR.D
K.NAVITVPAYFNDSQR.Q
K.NAVITVPAYFNDSQR.Q
K.NEPQNVAGAPGR.N
K.NFVINVVNR.L
K.NIVEKIDFDSVSSIMASSQ.-
K.NIVLSGGSTMFR.D
K.NKPLFFADKLYK.S
K.NLNNKFASFIDKVR.F
K.NLRDVEEVSSLLR.T
K.NLTELIEAGQLR.E
K.NMPDPITAR.E
K.NPDEEDNTFYQR.L
K.NQVAMNPTNTVFDAKR.L
K.NQVAMNPTNTVFDAKR.L
K.NQVAMNPTNTVFDAKR.L
K.NRILDLPLFIGR.I
K.NSIDEESRLVLINAVYFK.G
K.NSNVGLIQLNRPK.A
K.NSRPEANEALER.G
K.NSRPEANEALER.G
K.NSWGTAWGQDGYFLIER.G
K.NTVQGFKR.F
K.NVFDEAILAALEPPEPK.K
K.NVFDEAILAALEPPEPKK.S
K.NVPFKIVR.A
K.NVTELNEPLSNEERNLLSVAYK.N
K.NVTELNEPLSNEERNLLSVAYKNVVGAR.R
K.QALSGFGYR.L
K.QAYFIDNQEQDYVK.T
K.QEYDESGPSIVHR.K
K.QEYDESGPSIVHR.K
K.QEYDESGPSIVHR.K
K.QEYDESGPSIVHR.K
K.QEYDESGPSIVHR.K
K.QEYDESGPSIVHR.K
K.QEYDESGPSIVHR.K
K.QEYDESGPSIVHR.K
K.QEYDESGPSIVHR.K
K.QEYDESGPSIVHR.K
K.QFDIDRSGTIGSR.E
K.QFGNILILSGDVNLAESDLAYTR.A
K.QFVFDLHSGKLHR.E
K.QGQYAPMAIEEQVAVIYAGVR.G
K.QIEINTISASFGGLASR.T
K.QISRDYGVLLEGSGIALR.G
K.QKPITPETAEKLAR.D
K.QKPITPETAEKLAR.D
K.QPGLQIWR.V
K.QPGLQIWR.V
K.QPGLQIWR.V
K.QPHVGDYR.Q
K.QQPAQFINPETPGYVGFANLPNQVHR.K
K.QQPAQFINPETPGYVGFANLPNQVHRK.S
K.QSGFGKDLGEAALNEYLR.I
K.QTQTFTTYSDNQPGVLIQVYEGER.A
K.QTQTFTTYSDNQPGVLIQVYEGER.A
K.QTQTFTTYSDNQPGVLIQVYEGER.A
K.QTQTFTTYSDNQPGVLIQVYEGER.A
K.QTQTFTTYSDNQPGVLIQVYEGER.A
K.QTQVSVLPEGGETPLFK.Q
K.QTYQIQYGR.S
K.QVDVFRQNLFQEAEEFLYR.F
K.QVYDAHTKEIDLVNRDPK.H
K.QVYDAHTKEIDLVNRDPK.H
K.QVYEAEYGSSLEDDVVGDTSGNYQR.M
K.RDEGIAYR.G
K.RFFEVRR.V
K.RGVFNVQMEPK.V
K.RIAEFAFEYAR.N
K.RIPGNNNFVK.S
K.RKPADLHNLAPGTHPPFLTFNGEVK.T
K.RKPADLHNLAPGTHPPFLTFNGEVK.T
K.RKPADLQNLAPGTHPPFITFNNEVK.T
K.RKPADLQNLAPGTHPPFITFNNEVK.T
K.RLEKELGGPHGISLK.A
K.RLSQIGVENTEENRR.Q
K.RPGYGAYDAFK.H
K.RQELFIVSK.L
K.RRDFTPAELR.R
K.RVLLPPPVHR.E
K.RVLLPPPVHR.E
K.RVLLPPPVHR.E
K.RVLLPPPVHR.E
K.RVPTILSAVQHR.D
K.SDPVQEMQNLEEITTLDR.S
K.SEKFAFQAEVNR.M
K.SFGLSSCSAAGPSLYLVR.G
K.SFGLSSCSAAGPSLYLVR.G
K.SFGLSSCSAAGPSLYLVR.G
K.SFGLSSCSAAGPSLYLVR.G
K.SFLIEIQCISR.V
K.SGGPTSLFAVTVAPPGAR.Q
K.SGVYKHVAGEVLGGHAIR.I
K.SIKGKLEEQRPER.V
K.SILFVPTAAPR.G
K.SKDSLVFVQTDKPIYKPGQTVK.A
K.SKINVNEIFYDLVR.Q
K.SKLPGITADGREDLFVSDAFHK.A
K.SLAAPESDSAVFFEQGPTR.I
K.SLAAPESDSAVFFEQGPTR.I
K.SLAAPESDSAVFFEQGPTR.I
K.SLAAPESDSAVFFEQGPTR.I
K.SLAAPESDSAVFFEQGPTR.I
K.SLAGSSGPGASSGPGGDHSELVVR.I
K.SLNILTAFQK.K
K.SLQGITSFRR.G
K.SLYGKDLIADLKYELTGKFER.L
K.SLYSFIKGDTSGDYR.K
K.SNQQLVDIIEKVKPEIR.L
K.SPDFVFYAPR.L
K.SPDFVFYAPR.L
K.SPDFVFYAPR.L
K.SPDTNYLFMGDYVDR.G
K.SPPGQVTEAVKVAIDLGYR.H
K.SPYLYPLYGLGELPQGFAR.L
K.SPYLYPLYGLGELPQGFAR.L
K.SPYLYPLYGLGELPQGFAR.L
K.SPYLYPLYGLGELPQGFAR.L
K.SPYLYPLYGLGELPQGFAR.L
K.SQFRLPFK.S
K.SSFINALR.G
K.SSFINALR.G
K.SSGTFSTNFEVNHNNR.L
K.SSPFKVSPLSFGR.K
K.SSQIGAVVSQQSSVIPDREYLR.K
K.STDYGIFQINSR.Y
K.STFQMTYIGEIFTR.I
K.STLINSLFLTDLYPER.I
K.STNGDTFLGGEDFDQALLR.H
K.STNGDTFLGGEDFDQALLR.H
K.STVEVFKFEEEENSLLHLK.T
K.SYELPDGQVITIGNER.F
K.SYELPDGQVITIGNER.F
K.SYELPDGQVITIGNER.F
K.SYELPDGQVITIGNER.F
K.SYELPDGQVITIGNER.F
K.SYELPDGQVITIGNER.F
K.SYELPDGQVITIGNER.F
K.SYELPDGQVITIGNER.F
K.SYELPDGQVITIGNER.F
K.SYELPDGQVITIGNER.F
K.SYELPDGQVITIGNER.F
K.SYELPDGQVITIGNER.F
K.SYELPDGQVITIGNER.F
K.SYELPDGQVITIGNER.F
K.SYELPDGQVITIGNER.F
K.SYELPDGQVITIGNER.F
K.SYELPDGQVITIGNER.F
K.SYELPDGQVITIGNER.F
K.SYELPDGQVITIGNER.F
K.SYELPDGQVITIGNER.F
K.SYELPDGQVITIGNER.F
K.SYENQKPPFDAKNPFLAAVTTNR.K
K.TAEYDVAFGER.H
K.TAEYDVAFGER.H
K.TASNVEEAFINTAKEIYEK.I
K.TAVYKVPPFTFHVK.K
K.TDVNKIEEFLEETLTPERYPR.L
K.TDVNKIEEFLEETLTPERYPR.L
K.TEREQFVEFR.D
K.TFIIGEVHPDDRPK.L
K.TFSHELSDFGLESTAGEIPVVAIR.T
K.TFSHELSDFGLESTAGEIPVVAIR.T
K.TGALLLQGFIQDR.A
K.TIEELKAQIFDNSVDNAR.I
K.TIETRDGEVVSEATQQQHEVL.-
K.TIETRDGEVVSEATQQQHEVL.-
K.TIGGGDDSFNTFFSETGAGKHVPR.A
K.TIGGGDDSFNTFFSETGAGKHVPR.A
K.TIGGGDDSFNTFFSETGAGKHVPR.A
K.TIISYIDEQFER.Y
K.TIPIDGDFFSYTR.H
K.TIPIDGDFFSYTR.H
K.TIPIDGDFFSYTR.H
K.TKDGVVEITGKHEERQDEHGYISR.C
K.TKDGVVEITGKHEERQDEHGYISR.C
K.TKDGVVEITGKHEERQDEHGYISR.C
K.TKGFHTTIDIGVKYAEKQTR.R
K.TKVEAFQTTISGYFSER.G
K.TKVEAFQTTISGYFSERGDAVAK.A
K.TLIDVLQPLIAEHQAR.R
K.TLIDVLQPLIAEHQAR.R
K.TLNDELEIIEGMKFDR.G
K.TLNDELEIIEGMKFDR.G
K.TLNDELEIIEGMKFDR.G
K.TLYNNQPIDFLKK.M
K.TPDENIIFSPLSISTGLALASLGAR.N
K.TPDENIIFSPLSISTGLALASLGAR.N
K.TPDENIIFSPLSISTGLALASLGAR.N
K.TPDENIIFSPLSISTGLALASLGAR.N
K.TPFLLVGTQIDLR.D
K.TPFLLVGTQIDLRDDPSTIEK.L
K.TPFLLVGTQIDLRDDPSTIEK.L
K.TPYTDVNIVTIR.E
K.TQPYDVYDQVEFDVPIGSR.G
K.TQYEHSVQISR.G
K.TSDQIHFFFAK.L
K.TSFFQALGITTKISR.G
K.TSFIQYLLEQEVPGSR.V
K.TSSADSPTVPLGGAVEAIR.A
K.TTAQVLIRFPIQR.D
K.TTAQVLIRFPIQRDLVVIPK.S
K.TTIPEEEEEEEEPSGVDVEKELFHQQGTPR.A
K.TTIPEEEEEEEEPSGVDVEKELFHQQGTPR.A
K.TTIPEEEEEEEEPSGVDVEKELFHQQGTPR.A
K.TTIPEEEEEEEEPSGVDVEKELFHQQGTPR.A
K.TTSGYAGVVSSPYGGLTSPGFGSLTSPGFTR.T
K.TTSGYAGVVSSPYGGLTSPGFGSLTSPGFTR.T
K.TVPEELVKPEELSKYR.Q
K.TVSGVNGPLVILDHVKFPR.Y
K.TVTNAVVTVPAYFNDSQR.Q
K.TVTNAVVTVPAYFNDSQR.Q
K.TVTNAVVTVPAYFNDSQR.Q
K.TVTNAVVTVPAYFNDSQR.Q
K.TVTNAVVTVPAYFNDSQR.Q
K.TVTNAVVTVPAYFNDSQR.Q
K.TYDFLAEFLASTKK.M
K.TYGQSTYSR.Q
K.VAEQTPLTALYVANLIK.E
K.VAGMDVELTVEER.N
K.VAHPIRPKPPSATSIPAILK.A
K.VAIDLGYR.H
K.VALVYGQMNEPPGAR.A
K.VALVYGQMNEPPGAR.A
K.VDATEESDLAQQYGVR.G
K.VDSYVRPGVPFFGQVR.L
K.VDSYVRPGVPFFGQVR.L
K.VDSYVRPGVPFFGQVR.L
K.VFDELQPLIDEPK.K
K.VFDELQPLIDEPK.K
K.VFLVQAVQQAR.K
K.VFNLYPR.K
K.VFSVAITPDHLEPR.L
K.VFSVAITPDHLEPR.L
K.VFTTGFSR.M
K.VGAVDADKHQSLGGQYGVQGFPTIK.I
K.VGINYQPPTVVPGGDLAK.V
K.VGKFPFAANSR.A
K.VGNRFQTAHFFR.D
K.VIAINVDDPDAANYNDINDVER.L
K.VIEEVSDMFAFIAR.C
K.VIEEVSDMFAFIAR.C
K.VIEEVSDMFAFIAR.C
K.VIEEVSDMFAFIAR.C
K.VILHLKEDQTEYLEER.R
K.VILHLKEDQTEYLEER.R
K.VILHLKEDQTEYLEERR.I
K.VLAGDKNFITAEELRR.E
K.VLAGDKNFITAEELRR.E
K.VLATAFDTTLGGR.K
K.VLATAFDTTLGGR.K
K.VLDQGEDFPATEMSR.I
K.VLDQGEDFPATEMSR.I
K.VLDQGEDFPATEMSR.I
K.VLDSGAPIKIPVGPETLGR.I
K.VLDSGAPIKIPVGPETLGR.I
K.VLISFKANDIEK.A
K.VLTEIIASRTPEEIR.T
K.VLTFYRK.E
K.VLTPELYAELRAK.S
K.VMEEALAYLLGR.K
K.VMPYVDILFGNETEAATFAR.E
K.VNNSSLIGVGYTQTLRPGVK.L
K.VPPFTFHVK.K
K.VQQTVQDLFGRAPSK.A
K.VQQTVQDLFGRAPSK.A
K.VRPLGIELR.D
K.VRVDLLPTEVGLHK.L
K.VRVDLLPTEVGLHK.L
K.VSDLTQAANKNNDALR.Q
K.VTHPGVASGVGPVPPPPCPGR.I
K.VTITFQNNGPQR.Y
K.VVAEGFDFANGINISPDKK.Y
K.VVIGMDVAASEFFR.S
K.VVSQYHELVVQAR.D
K.VYRDEQLR.R
K.WGTDEEKFITIFGTR.S
K.WGTDEEKFITIFGTR.S
K.WQAIYKQFDIDR.S
K.YAAATFTR.T
K.YFGKELSTTLNADEAVTR.G
K.YFGKELSTTLNADEAVTR.G
K.YFSERGDAVTK.A
K.YFSERGDAVTK.A
K.YGEYFPGTGDLR.D
K.YIHSANVLHR.D
K.YIKDYMK.S
K.YKLDKENYPVFYLFR.D
K.YLGEEYINAVR.N
K.YLGEEYINAVR.N
K.YLGEEYINAVR.N
K.YLGEEYINAVR.N
K.YLGEEYINAVR.N
K.YLLSQSSPAPLTAAEEELR.Q
K.YLNFVKGVVDSDDLPLNVSR.E
K.YLSFTPPEKDGFPSGTQALNAK.S
K.YLTWASR.Q
K.YNQLLRIEEELGSK.A
K.YNQLLRIEEELGSK.A
K.YNQLLRIEEELGSK.A
K.YNQLLRIEEELGSKAK.F
K.YQEQELPPSPPSAPR.K
K.YQPTYLTMPR.V
K.YRGFTIPEAFQGVHR.Y
K.YSFLQFDPAPR.R
K.YSFLQFDPAPR.R
K.YSFLQFDPAPR.R
K.YSSAAEAISKPDGLAIIGVLIK.V
K.YSSAAEAISKPDGLAIIGVLIK.V
K.YSSAAEAISKPDGLAIIGVLIKVGQANAK.L
K.YVDQRLEQLGAQR.I
K.YVDSEGHLYTVPIR.E
K.YVRPGGGFEPNFTLFEK.C
K.YYLAPKIEDEEGS.-
M.ADEPDSQLLASPLQLFNGIAAQGER.V
M.ADEPDSQLLASPLQLFNGIAAQGER.V
M.ADEVSEKQVYDAHTK.E
M.ADEVSEKQVYDAHTKEIDLVNRDPK.H
M.ADFEDRVSDEEKVR.I
M.ADLESPEKLSGVSQLSEGVGGSR.C
M.AEEQPQVELFVK.A
M.AGPRPVVLSGPSGAGK.S
M.AGQEEQAVKYYTLEEIEKHKDSK.S
M.ASGSAHIGKPAPDFTATAVVDGAFKEVK.L
M.ASGSAHIGKPAPDFTATAVVDGAFKEVK.L
M.ASNVTNKTDPR.S
M.GEDERFQHPSSDLRPEK.L
M.GFGDLKSPAGLQVLNDYLADR.S
M.PHSYPALSAEQKKELSDIALR.I
M.PVTLGYWDIR.G
M.SAGGDFGNPLRK.F
M.SAGGDFGNPLRK.F
M.SDNGELEDKPPAPPVR.M
M.SGGKYVDSEGHLYTVPIR.E
M.SHQTGIQASEDVKDIFAR.A
M.STGTFAVSQPLNYR.G
M.STGTFAVSQPLNYR.G
M.STGTFAVSQPLNYRGGAR.V
M.THFNKGPSYGLSAEVK.N
M.TSVGTLAFDEYGRPFLIIKDQER.K
M.VKVGVNGFGR.I
N.GIHFQDYDTAPSYAKD.-
R.AAFRLFETK.I
R.AAFVSDQLQPLSR.F
R.AAFVSDQLQPLSR.F
R.AAFVSDQLQPLSR.F
R.AAFVSDQLQPLSR.F
R.AAFVSDQLQPLSR.F
R.AAPFTLEYR.V
R.AAPFTLEYR.V
R.AAPFTLEYRVFLKNEK.G
R.AAVAGEDGRMIAGQVLDINLAAEPK.V
R.AAVEEGIVLGGGCALLR.C
R.AAVEEGIVLGGGCALLR.I
R.AAVENLPTFLVELSR.V
R.AAVPSGASTGIYEALELR.D
R.AAVPSGASTGIYEALELR.D
R.AAVPSGASTGIYEALELR.D
R.AAVPSGASTGIYEALELR.D
R.AAVPSGASTGIYEALELRDNDKTR.Y
R.AAVPSGASTGIYEALELRDNDKTR.Y
R.AAVPSGASTGIYEALELRDNDKTR.Y
R.AAVPSGASTGIYEALELRDNDKTR.Y
R.ADGVFVQEVLQDSPAAR.T
R.ADTLDPALLRPGRLDR.K
R.AEDNADTLALVFEAPNQEK.V
R.AEPEDHYFLLTEPPLNTPENR.E
R.AFAEALLHKGAK.V
R.AFGGAPSFSFGSPLSSPVFPR.A
R.AFGGAPSFSFGSPLSSPVFPR.A
R.AFGYYGPLR.S
R.AFHNEAQVNPER.K
R.AFHNEAQVNPERK.N
R.AFHNEAQVNPERK.N
R.AFIDPLGLPDRPFYR.H
R.AFIITINSFGTELSKEDR.A
R.AFREEFGANPELAVSAPGR.V
R.AFVRPSGTEDVIR.V
R.AFYAELYHIISSNLEK.I
R.AFYTQVLNEEQR.R
R.AFYTQVLNEEQRR.R
R.AGGIETIANEYSDR.C
R.AGGIETIANEYSDR.C
R.AGHYAANVIIR.R
R.AGHYAANVIIRR.S
R.AGLEPFFDFIVSINGSR.L
R.AGVHIKLPHLGKHEKFPEVLKR.L
R.AIAELGIYPAVDPLDSTSR.I
R.AIAELGIYPAVDPLDSTSR.I
R.AIEKLAVEALSSLDGDLAGR.Y
R.AIFFDGDFGQIIR.Y
R.AIFLADGKVFTTGFSR.M
R.AIFLADGKVFTTGFSR.M
R.AINDNTNSR.V
R.AISHEHSPSDLEAHFVPLVKR.L
R.AIVAIENPADVSVISSR.N
R.AKLEAAIAEAEERGELALQDAR.G
R.AKLEAAIAEAEERGELALQDAR.G
R.ALASQLQDSLKDLKSR.M
R.ALDEGDIALLKTYGQSTYSR.Q
R.ALDEYYDKHFTEFVPLR.T
R.ALFDFNGNDEEDLPFKKGDILR.I
R.ALGQNPTNAEVLR.V
R.ALKSEFLVR.E
R.ALVHERDEAAYGNLR.A
R.ANATEFGLASGVFTR.D
R.ANATEFGLASGVFTR.D
R.ANATEFGLASGVFTR.D
R.APPDKIAIIGAGIGGTSSAYYLR.Q
R.AQAGADEPAEQEQAQEAYLRED.-
R.AQFEGIVTDLIKR.T
R.AQFEGIVTDLIKR.T
R.AQIGGPEAGKSEQPGAK.-
R.AQIGGPEAGKSEQPGAK.-
R.AQIGGPEAGKSEQPGAK.-
R.AQKDEEKMEIQEIQLK.E
R.AQKDEEKMEIQEIQLK.E
R.AREQAEAEVASLNRR.I
R.ARFEELNADLFRGTLDPVEK.A
R.ARFEELNADLFRGTLDPVEK.A
R.ARFEELNADLFRGTLDPVEK.A
R.ARFEELNADLFRGTLDPVEK.A
R.ARNLPLPPPPPPR.G
R.ARVDVERDNLIDDLQR.L
R.ARVDVERDNLIDDLQR.L
R.ARVDVERDNLIDDLQR.L
R.ASFPQGPISGVNK.D
R.ASGYFSRPWQWEK.I
R.AVANETGAFFFLINGPEIMSK.L
R.AVAVVVDPIQSVKGK.V
R.AVAVVVDPIQSVKGKVVIDAFR.L
R.AVFPSIVGRPR.H
R.AVFPSIVGRPR.H
R.AVFPSIVGRPR.H
R.AVFPSIVGRPR.H
R.AVFPSIVGRPR.H
R.AVFPSIVGRPR.H
R.AVFPSIVGRPR.H
R.AVFPSIVGRPR.H
R.AVFPSIVGRPR.H
R.AVFPSIVGRPR.H
R.AVFPSIVGRPR.H
R.AVFPSIVGRPR.H
R.AVFVDLEPTVIDEVR.A
R.AVFVDLEPTVIDEVR.T
R.AVFVDLEPTVIDEVR.T
R.AVFVDLEPTVIDEVR.T
R.AVFVDLEPTVIDEVR.T
R.AVFVDLEPTVIDEVR.T
R.AVFVDLEPTVIDEVR.T
R.AVFVDLEPTVIDEVR.T
R.AVFVDLEPTVIDEVR.T
R.AVFVDLEPTVIDEVR.T
R.AVFVDLEPTVIDEVR.T
R.AVFVDLEPTVIDEVR.T
R.AVFVDLEPTVIDEVRTGTYR.Q
R.AVFVDLEPTVIDEVRTGTYR.Q
R.AVIFDRFR.G
R.AVLQFSDITVVTGAPR.H
R.AVLQFSDITVVTGAPR.H
R.AVLQFSDITVVTGAPR.H
R.AVLQFSDITVVTGAPR.H
R.AVLYNYREAQSLK.V
R.AVPPNNSNAAEAELPTEELLGLVPR.G
R.DAADKPRGFAR.G
R.DFAVSTVPVSGPSHLR.G
R.DFGSFDKFKEK.L
R.DFTPAELR.R
R.DFTPAELRR.F
R.DFTQMNDLQAR.L
R.DGDFENPVPYSGAIK.V
R.DGDFENPVPYSGAIK.V
R.DGDFENPVPYSGAIK.V
R.DGLLPENTFVVGYAR.S
R.DGSYSTFGENYR.G
R.DGVAGVHFIYTR.E
R.DGVAGVHFIYTR.E
R.DGVAGVHFIYTR.E
R.DHINLPGFSGQNPLKGPNDER.F
R.DIFNKGFGFGLVK.L
R.DIGAIAQVHAENGDIIAEEQQR.I
R.DIRFELLAR.L
R.DISPLLKDPESFR.T
R.DITYFIQQLLR.D
R.DLGITNVFSGAADLSGITEDMPLK.I
R.DLGITNVFSGAADLSGITEDMPLK.I
R.DLISHDEMFSDIYKIR.E
R.DQLIDDVISFVR.G
R.DREVGIPPEQSLETAK.A
R.DTANLFPQTR.L
R.DTANLFPQTR.L
R.DTANLFPQTR.L
R.DYFIPCPGR.G
R.DYFIPCPGR.G
R.DYGVLLEGSGIALR.G
R.EAEYFELPELVR.R
R.EAEYFELPELVRR.L
R.EAFQALEKLNNR.Q
R.EAFQPQEPDFPPPPPDLEQLR.L
R.EAPKVAEEQEPR.V
R.EASIYTGITLSEYFR.D
R.EAYPGDVFYLHSR.L
R.EAYPGDVFYLHSR.L
R.EDARGFDQLSPEESR.A
R.EDARGFDQLSPEESRAR.L
R.EFLLIFR.K
R.EFVLSSDDADLKEAYDNSVQALVSLR.N
R.EGSRTDDEVVQREEEAIQLDGLNASQIR.E
R.EIFDSRGNPTVEVDLYTAK.G
R.EIFDSRGNPTVEVDLYTAK.G
R.EIFDSRGNPTVEVDLYTAK.G
R.EKDFDSLTQPSFFDR.F
R.EKDFDSLTQPSFFDR.F
R.EKMFEFYER.V
R.ELAFQISKEYER.F
R.ELAFQISKEYER.F
R.ELFSSGADLSGITGAPNLR.V
R.ELFSSGADLSGITGAPNLR.V
R.ELFSSGADLSGITGAPNLR.V
R.ELFSSGADLSGITGAPNLR.V
R.ELFSSGADLSGITGAPNLR.V
R.ELGMEERPYSSR.L
R.ELKQLYLER.V
R.ELPDLEDLMRR.E
R.ELQELVQYPVEHPDKFLK.F
R.ELSDFISYLQR.E
R.ELSDFISYLQR.E
R.ELSDFISYLQR.E
R.ELSDFISYLQR.E
R.ELSDFISYLQR.E
R.ELSDFISYLQR.E
R.ELSKTFIIGEVHPDDRPK.L
R.EMAGDNKLLGQFTLVGIPPAPR.G
R.ENGRVTIEYYSQLK.T
R.ENGRVTIEYYSQLK.T
R.ENSLLFDPESSSISNQER.V
R.EQAGGDATENFEDVGHSTDAR.E
R.EQFNDFR.D
R.EQFNDFRDLNK.D
R.EQFVEFR.D
R.EQFVEFRDK.N
R.EQFVEFRDKNR.D
R.EQGFETEDIKEIAR.K
R.EQGFETEDIKEIARK.T
R.EQLAIAEFAR.S
R.EQLAIAEFAR.S
R.ERPPEEVAAR.L
R.ERVTPPEGYDVVTVFP.-
R.EVAAFAQFGSDLDAATQQLLSR.G
R.EVAAFAQFGSDLDAATQQLLSR.G
R.EVDIGIPDATGRLEILQIHTK.N
R.EVDIGIPDATGRLEILQIHTK.N
R.EVDIGIPDATGRLEILQIHTK.N
R.EVDVEKVSAFENPYVDAIK.S
R.EVKKEEGEAFAR.E
R.EVLEKQPVLSQTEAR.E
R.EVLEKQPVLSQTEAR.E
R.EVQGFESATFLGYFK.S
R.EVQGFESATFLGYFK.S
R.EVQGFESATFLGYFK.S
R.EVQGNESDLFMSYFPR.G
R.EVQGNESDLFMSYFPR.G
R.EYQLNDSASYYLNDLDR.I
R.FAIQDISVEETSAK.E
R.FAIQDISVEETSAK.E
R.FANYIDKVR.F
R.FASEASGYQDNIAR.L
R.FASEASGYQDNIAR.L
R.FASEASGYQDNIAR.L
R.FASEASGYQDNIAR.L
R.FASEASGYQDNIAR.L
R.FASEASGYQDNIARLEEEIR.H
R.FAYDGLKR.Q
R.FDAGELITQR.E
R.FDDGAGGDNEVQR.T
R.FDGVQDPR.I
R.FDNTYSFVHAK.K
R.FEAPLFNAR.I
R.FEAPLFNAR.I
R.FEELNADLFR.G
R.FEELNADLFR.G
R.FEELNADLFR.G
R.FEPQINAEESEIR.Y
R.FFFDVGSNKYGVFMR.V
R.FFHLAFEEEFGR.V
R.FFTNFESR.K
R.FFTNFESRK.G
R.FGDRFPAMSDAYDR.N
R.FGDRFPAMSDAYDRNMR.Q
R.FGGNPGGFGNQGGFGNR.G
R.FGQLTYVR.N
R.FHKFDADQKGFITIVDVQR.V
R.FHMYEGYSLWQVTFPVR.V
R.FIGHYLYEVSR.R
R.FKLPGVPPASMGR.G
R.FKVEDSYDLNNNLTR.L
R.FLAAPLYTK.T
R.FLEEHPGGEEVLR.E
R.FLEPGSKKKPPPDDVYVR.T
R.FLEQQNAALAAEVNR.L
R.FLEQQNAALAAEVNR.L
R.FLEQQNAALAAEVNR.L
R.FLEQQNAALAAEVNR.L
R.FLEQQNAALAAEVNR.L
R.FLEQQNAALAAEVNR.L
R.FLEQQNAALAAEVNR.L
R.FLEQQNAALAAEVNR.L
R.FLEQQNAALAAEVNRLK.G
R.FLEQQNAALAAEVNRLK.G
R.FLEQQNAALAAEVNRLK.G
R.FLEQQNAALAAEVNRLK.G
R.FLEQQNAALAAEVNRLK.G
R.FLEQQNKILLAELEQLKGQGK.S
R.FLEQQNKILLAELEQLKGQGK.S
R.FLEQQNKILLAELEQLKGQGK.S
R.FLIDNPSEKITEIELR.K
R.FLQGYFDGNLKR.Y
R.FLQGYFDGNLKR.Y
R.FLQGYFDGNLKR.Y
R.FLQGYFDGNLKR.Y
R.FLQGYFDGNLKR.Y
R.FLQGYFDGNLKR.Y
R.FLSAGREDPTVDVR.V
R.FLSAGREDPTVDVR.V
R.FLSQPFQVAEVFTGHMGK.L
R.FNPITGEVPAR.Y
R.FNPITGEVPARYPLDAR.D
R.FNPITGEVPARYPLDAR.D
R.FNPITGEVPARYPLDAR.D
R.FNPITGEVPARYPLDAR.D
R.FNPITGEVPARYPLDAR.D
R.FNPITGEVPARYPLDAR.D
R.FPGQLNADLR.K
R.FPGQLNADLR.K
R.FQELIFEDFAR.F
R.FQESEERPKLFEELGK.Q
R.FQESEERPKLFEELGK.Q
R.FQLELSYR.V
R.FQLPEGPPESMGR.G
R.FQLPEGPPESMGR.G
R.FQLPEGPPESMGR.G
R.FQLTDSQIYEVLSVIR.D
R.FQMPDQGMTSADDFFQGTK.A
R.FQPVHDLTIGVEFGAR.M
R.FQSSHHATDITSLDQYVER.M
R.FQTAHFFR.D
R.FQTAHFFRDVLGMK.V
R.FRHENIIGINDIIR.A
R.FRIEDSFSLKEHLQK.M
R.FRIEDSFSLKEHLQK.M
R.FRLDELQPLHPR.Y
R.FRLDELQPLHPR.Y
R.FRYLMAEK.L
R.FSFSQNTLVSSSADLR.G
R.FSFSQNTLVSSSADLR.G
R.FTEYETQVK.V
R.FTEYETQVKVMSQR.H
R.FTPGTFTNQIQAAFREPR.L
R.FTPTFMADHPFLFFILHSK.T
R.FTTDAIALAMNR.D
R.FVFGTTPEDILR.N
R.FVNLGIEPPKGVLLFGPPGTGK.T
R.FYKLHER.K
R.GAEIVADTFRDFAVSTVPVSGPSHLR.G
R.GAGYTFGQDISETFNHANGLTLVSR.A
R.GAGYTFGQDISETFNHANGLTLVSR.A
R.GAIFLLSQEAGGDLR.K
R.GAIFLLSQEAGGDLR.K
R.GAIFLLSQEAGGDLR.K
R.GAQAAIVVYDITNTDTFLR.A
R.GFDQLSPEESR.A
R.GFDQLSPEESRAR.L
R.GFGSFRFPSGNQGGAGPSQGSGGGTGGSVYTEDNDDDLYG.-
R.GFKDQIYEIFQK.L
R.GFPGYMYTDLATIYER.A
R.GFPTIYFSPAHKK.E
R.GFTIPEAFQGVHR.Y
R.GFTIPEAFQGVHR.Y
R.GFVFITFKEEEPVKK.V
R.GFVFITFKEEEPVKK.V
R.GGTLAAPRSEEENEALREYAAR.S
R.GGVEQGPSALRR.A
R.GGYFDEFGIIR.D
R.GGYFDEFGIIR.D
R.GHFPFTHVR.L
R.GHFQNTEFHELISVVK.S
R.GHLENNPALEKLLPHIR.G
R.GHYTIGKEIIDLVLDR.I
R.GHYTIGKEIIDLVLDR.I
R.GHYTIGKEIIDLVLDR.I
R.GHYTIGKEIIDLVLDRIR.K
R.GIDVQQVSLVINYDLPTNR.E
R.GIGTNEDSLINILTER.S
R.GILLYGPPGTGK.T
R.GILLYGPPGTGK.T
R.GILLYGPPGTGK.T
R.GILSGTSDLLLTFDEAEVRK.I
R.GIYAYGFEKPSAIQQR.A
R.GKPQSFQR.E
R.GKQEELEAALQQAKQDMAR.Q
R.GKWEKPFDVK.H
R.GKWEKPFDVK.H
R.GKWEKPFDVK.H
R.GKWEKPFDVK.H
R.GLFDEYGSK.K
R.GLFIIDPNGVIKHLSVNDLPVGR.S
R.GLFIKPTVFSEVTDNMR.I
R.GLFIKPTVFSEVTDNMR.I
R.GLLEFEHQR.H
R.GLLEFEHQR.H
R.GLLIEPAANSYVLAER.D
R.GLLIEPAANSYVLAER.D
R.GLLIEPAANSYVLAER.D
R.GLLIEPAANSYVLAERDIYLENPEIK.I
R.GLLIEPAANSYVLAERDIYLENPEIK.I
R.GLLIEPAANSYVLAERDIYLENPEIK.I
R.GLLIEPAANSYVLAERDIYLENPEIKIR.V
R.GPGLGSTQGQTIALPAQGLIEFR.D
R.GPNVYCYSDVEKLNAAK.T
R.GQPFWLTLHFEGR.G
R.GQPFWLTLHFEGR.G
R.GQPFWLTLHFEGR.G
R.GQQPEAIHTVTSELKELYR.S
R.GQVFDVGPR.Y
R.GQYFGELALVTNKPR.A
R.GQYFGELALVTNKPR.A
R.GRDWNVDLIPK.F
R.GSFGELALMYNTPR.A
R.GSFGELALMYNTPR.A
R.GSSHQVEYEILFPGCVLR.W
R.GSTAPVGGGAFPAITTR.E
R.GTGGVDTAAVGGVFDVSNADR.L
R.GTIKDYPGFSPSVDAEAIR.K
R.GTIKDYPGFSPSVDAEAIRK.A
R.GTVTAFPGFDDRADAETLR.K
R.GTVTAFPGFDDRADAETLRK.A
R.GTVTAFPGFDDRADAETLRK.A
R.GVLFASGQNLAR.Q
R.GVLFASGQNLAR.Q
R.GVPESLGSGEAAVAGLPALDLAK.A
R.GVVDSEDLPLNISR.E
R.GVYSEETLRAR.F
R.GWNDYKLGFGR.A
R.GWNDYKLGFGR.A
R.GYFEYIEENKYSR.A
R.GYSFTTTAER.E
R.GYSFTTTAER.E
R.GYSFTTTAER.E
R.GYSFTTTAER.E
R.GYSFTTTAER.E
R.GYSFTTTAER.E
R.GYSFTTTAER.E
R.GYSFTTTAER.E
R.GYSFTTTAEREIVR.D
R.GYSFTTTAEREIVR.D
R.GYSFTTTAEREIVR.D
R.GYSFTTTAEREIVR.D
R.GYSFTTTAEREIVR.D
R.GYSFTTTAEREIVR.D
R.GYSFTTTAEREIVR.D
R.HAVGNNEFGTVDHER.L
R.HIADLAGNAEVILPVPAFNVINGGSHAGNK.L
R.HLFRVPDYQALLR.G
R.HLREYQDLLNVK.M
R.HLREYQDLLNVK.M
R.HLREYQDLLNVK.M
R.HLREYQDLLNVK.M
R.HLREYQDLLNVK.M
R.HLREYQDLLNVK.M
R.HLREYQDLLNVK.M
R.HMGLFDHAAR.I
R.HQPADLLEFALQHFTR.L
R.HQPADLLEFALQHFTR.L
R.HSLGSSEYPLR.R
R.HVAEVLEYTKDEQLESLFQR.T
R.HVGDLGNVTAGADGVANVSIEDSLISLSGANSIIGR.T
R.HVQSLEPDPGTPGSAR.T
R.HVYGELNLQIQR.R
R.HYFQNTQGLIFVVDSNDRER.V
R.HYYSITINYR.K
R.IADGYEQAAR.I
R.IAEFAFEYAR.N
R.IAKEEIFGPVQPILK.F
R.IAKEEIFGPVQPILK.F
R.IANLEVENQNLR.S
R.IAQLEEELEEEQGNTELINDR.L
R.IAQSDYIPTQQDVLR.T
R.IEDGNNFGVAVQEK.V
R.IEDGNNFGVSIQEETVAELR.T
R.IEDNVTPEKYLGEEYINAVR.N
R.IEDNVTPEKYLGEEYINAVR.N
R.IEDNVTPEKYLGEEYINAVR.N
R.IEDNVTPEKYLGEEYINAVR.N
R.IEDNVTPEKYLGEEYINAVR.N
R.IEFGPPGPGPGSR.G
R.IEGSNKVPVDPASYGQFYGGDSYIILYNYR.H
R.IFEAQIAGLRGQLEK.L
R.IFEAQIAGLRGQLEK.L
R.IFTSIGEDYDER.V
R.IFTSIGEDYDERVLPSITTEILK.S
R.IGDELDSNMELQR.M
R.IGLENFLLR.V
R.IGYPKPALLHSTFFPALQGAQTK.M
R.IHFPLATYAPVISAEK.A
R.IHFPLATYAPVISAEK.A
R.IHFPLATYAPVISAEK.A
R.IHFPLATYAPVISAEK.A
R.IHFPLATYAPVISAEK.A
R.IHFPLATYAPVISAEK.A
R.IIHGSGYSDEDKRGFTK.L
R.IIHGSGYSDEDKRGFTK.L
R.IINEPTAAAIAYGLDKK.V
R.IINEPTAAAIAYGLDKK.V
R.IINEPTAAAIAYGLDKK.V
R.IINEPTAAAIAYGLDKK.V
R.IINEPTAAAIAYGLDKK.V
R.IINEPTAAAIAYGLDKK.V
R.IIPGAAEKIER.T
R.IIPLSEPAPVPPIPNEQQLAR.L
R.IIVEKPFGR.D
R.IIVEKPFGR.D
R.IKEETEIIEGEVVEIQIDRPATGTGSK.V
R.IKQTYQIQYGR.S
R.ILDLGITGPEGHVLSRPEEVEAEAVNR.S
R.ILEFFGLKKEECPAVR.L
R.ILFRPVASQLPR.I
R.ILGGVISAISEAAAQYNPEPPPPR.T
R.ILMAINGKVFDVTK.G
R.ILSTIDRELLKPNASVALHK.H
R.ILVATNLFGR.G
R.ILVATNLFGR.G
R.IMDPNIVGSEHYDVAR.G
R.IMEGPAFNFLDAPAVR.V
R.INLPIQTFSALNFR.E
R.INLPIQTFSALNFR.E
R.INLPIQTFSALNFR.E
R.INLPIQTFSALNFR.E
R.INLPIQTFSALNFR.E
R.IPQSTLSEFYPR.D
R.IPSAVGYQPTLATDMGTMQER.I
R.IPTRPFEEGK.K
R.IPTRPFEEGKK.I
R.IQEITEQLDITTSEYEKEKLNER.L
R.IQEITEQLDITTSEYEKEKLNER.L
R.IQEITEQLDITTSEYEKEKLNER.L
R.IQELEDLLAKER.D
R.IQELEDLLAKER.D
R.IQLHKDQILAFSQK.L
R.IQLVDEELDRAQER.L
R.IQLVEEELDRAQER.L
R.IQLVEEELDRAQER.L
R.IQLVEEELDRAQER.L
R.IQLVEEELDRAQER.L
R.IRENDTHLVEVNLNNIK.N
R.IRIDSLSAQLSQLQK.Q
R.ISEIEDAAFLAR.E
R.ISEQFTAMFR.R
R.ISEQFTAMFR.R
R.ISEQFTAMFR.R
R.ISEQFTAMFRR.K
R.ISMPLPNFSSLNLR.E
R.ISMPLPNFSSLNLR.E
R.ISMPLPNFSSLNLR.E
R.ISMPLPNFSSLNLR.E
R.ISMPLPNFSSLNLR.E
R.ISMPLPNFSSLNLR.E
R.ISMPLPNFSSLNLR.E
R.ISQTNYIPTQQDVLR.T
R.ISVNNVLPVFDNLMEQK.L
R.ISVYYNEATGGKYVPR.A
R.ITAFEDYVQSMDVAAFNKI.-
R.ITQSNAILR.Y
R.ITSEAEDLVANFFPK.K
R.IVEMGDQSATLDGTDVLFTGR.E
R.IVEMGDQSATLDGTDVLFTGREFFVGLSK.W
R.IVEYEKQLEK.M
R.IVLQIDNAR.L
R.IVSQLLTLMDGLKQR.A
R.KAFEEAEKNAPAIIFIDELDAIAPKR.E
R.KAFEEAEKNAPAIIFIDELDAIAPKR.E
R.KALQDLGLR.I
R.KDDPLTNLNTAFDVAER.Y
R.KEDIPGRGHK.Y
R.KEDIPGRGHKYNLK.F
R.KEGGLGPLNIPLLADVTR.T
R.KEGGLGPLNIPLLADVTR.T
R.KEGGLGPLNIPLLADVTR.T
R.KEGGLGPLNIPLLADVTR.T
R.KFDLGQDVIDFTGHALALYR.T
R.KFDLGQDVIDFTGHALALYR.T
R.KFLVYVANFDEKDPR.T
R.KFYGPEGPYGIFAGR.D
R.KGDIFLVR.G
R.KGQSADGVAIIPVLQR.T
R.KGVAINFVTEEDKR.I
R.KIEFPLPDRR.Q
R.KIEFSLPDLEGR.T
R.KIQALQQQADDAEDRAQGLQR.E
R.KIQEAGKNFYFVR.S
R.KIQVLQQQADDAEERAER.L
R.KKEPELFQTVAEGLR.Q
R.KLDDYLSTPLPEEIDSHTGGDDDKGSR.R
R.KLDDYLSTPLPEEIDSHTGGDDDKGSR.R
R.KLEAAEDIAYQLSR.S
R.KLEVEANNAFDQYR.D
R.KLFEAEEQDLFKDIQSLPR.N
R.KLLSKEPNPPIDEVISTPGVVAR.F
R.KLNAFGNAFLNR.F
R.KLVILEGELERAEER.A
R.KLVILEGELERSEERAEVAESR.A
R.KPADLHNLAPGTHPPFLTFNGEVK.T
R.KPADLHNLAPGTHPPFLTFNGEVK.T
R.KPADLQNLAPGTHPPFITFNNEVK.T
R.KPFPDFVYK.R
R.KPLVIIAEDVDGEALSTLVLNR.L
R.KPLVIIAEDVDGEALSTLVLNR.L
R.KPLVIIAEDVDGEALSTLVLNR.V
R.KSFTPDHVVYAR.S
R.KTFSHELSDFGLESTAGEIPVVAIR.T
R.KTFSHELSDFGLESTAGEIPVVAIR.T
R.KTFSHELSDFGLESTAGEIPVVAIR.T
R.KTFSHELSDFGLESTAGEIPVVAIR.T
R.KTFSHELSDFGLESTAGEIPVVAIR.T
R.KTFSHELSDFGLESTAGEIPVVAIR.T
R.KTLYNNQPIDFLKK.M
R.KVESLQEEIAFLKK.L
R.KYEMFAQTLQQSR.G
R.KYEMFAQTLQQSR.G
R.KYEMFAQTLQQSR.G
R.KYQEQELPPSPPSAPR.K
R.LAEQAERYDDMAAAMK.N
R.LAFLNVQAAEEALPR.I
R.LAGTQPLEVLEAVQR.S
R.LAKVDATEESDLAQQYGVR.G
R.LAKYNQLLRIEEELGSK.A
R.LAQQEKQEQVKIESLAK.S
R.LATALQKLEEAEKAADESER.G
R.LATALQKLEEAEKAADESER.G
R.LDLAGRDLTDYLMK.I
R.LDLAGRDLTDYLMK.I
R.LDLAGRDLTDYLMK.I
R.LDLAGRDLTDYLMK.I
R.LDYNLGDFSFSGYDKK.H
R.LDYNLGDFSFSGYDKK.H
R.LEGLTDEINFLR.Q
R.LEGLTDEINFLR.Q
R.LFDQAFGLPR.L
R.LFDQAFGLPR.L
R.LFDQAFGLPR.L
R.LFDQAFGLPR.L
R.LFDQAFGLPR.L
R.LFVDGQEVAVVYFR.D
R.LGDLYEEEMRELRR.Q
R.LGDLYEEEMRELRR.Q
R.LGDLYEEEMRELRR.Q
R.LGDLYEEEMRELRR.Q
R.LGDLYEEEMRELRR.Q
R.LGGLQFDKELR.S
R.LGLALNFSVFYYEILNSPDR.A
R.LGMTDAFDAAR.A
R.LGPNYLQIPVNCPYR.T
R.LGVRDLFSR.S
R.LHFFMPGFAPLTSR.G
R.LHFFMPGFAPLTSR.G
R.LHFFMPGFAPLTSR.G
R.LINANMMVLGHEPR.Q
R.LISQIVSSITASLR.F
R.LISQIVSSITASLR.F
R.LISQIVSSITASLR.F
R.LIVALMYPPYR.Y
R.LIVALMYPPYRYEAK.E
R.LKIDFGEPAR.A
R.LKIDFGEPARADDAR.Q
R.LKPGYLEATVDWFR.R
R.LKPGYLEATVDWFRR.Y
R.LKPGYLEATVDWFRR.Y
R.LKPKPIDVQVITHHMQR.Y
R.LKQQSELQSQVR.Y
R.LKVGLQVVAVKAPGFGDNR.K
R.LKVGLQVVAVKAPGFGDNR.K
R.LLEDGEDFNLGDALDSSSTSVQTIQR.T
R.LLGLLMPFR.A
R.LLGVNTLVVTNAAGGLNPK.F
R.LLKASIPFSVVGSNQLIEAK.G
R.LLLEFTDTAYEEK.H
R.LLLEYTDTSYEEK.R
R.LLLEYTDTSYEEKR.Y
R.LLLEYTDTSYEEKR.Y
R.LLLEYTDTSYEEKR.Y
R.LLLNNDNLLR.E
R.LLQDSVDFSLADAINTEFK.N
R.LLQDSVDFSLADAINTEFKNTR.T
R.LLQDSVDFSLADAINTEFKNTR.T
R.LLQDSVDFSLADAINTEFKNTR.T
R.LLQDSVDFSLADAINTEFKNTR.T
R.LLQDSVDFSLADAINTEFKNTR.T
R.LLQDSVDFSLADAINTEFKNTR.T
R.LLQDSVDFSLADAINTEFKNTR.T
R.LLQDSVDFSLADAINTEFKNTR.T
R.LNPQTVNLIAR.R
R.LNPQTVNLIARR.Y
R.LPYSVVRNEQVEIR.A
R.LQAEIDNIKNQR.A
R.LQAEIEALKGQR.A
R.LQAEIEALKGQR.A
R.LQLELGKVREEFKELK.A
R.LQPIPYVYGSR.G
R.LQQSESCAFQEGGEER.I
R.LRRESPESEGPIYEGLVL.-
R.LSCTENYLALILNR.L
R.LSCTENYLALILNR.L
R.LSDQFHDILIR.K
R.LSFNKPFFFLIIDHSTDTPLFVGK.V
R.LSNRPAFMPSEGR.M
R.LSNRPAFMPSEGR.M
R.LSNRPAFMPSEGR.M
R.LSQEQVDNFTLDINTAYSR.L
R.LSQIGVENTEENRR.Q
R.LSQLEGVNVER.Y
R.LTDIFRR.Y
R.LTTGHQGGFVNSR.S
R.LTVADIREQSEPFFK.A
R.LVEDMENKIR.S
R.LVEVDSGRQIEYEYK.L
R.LVEVDSGRQIEYEYK.L
R.LVEVDSGRQIEYEYK.L
R.LVEVDSGRQIEYEYK.L
R.LVEYDIDEVVYDEDSPYQNIK.I
R.LVFDEYLK.T
R.LVFDEYLK.T
R.LVFGFLNGK.A
R.LVGGKDFEQPLAISR.V
R.LVLEVAQHLGESTVR.T
R.LVLEVAQHLGESTVR.T
R.LVSEFPYIEAEVK.Y
R.LVTEGISETSFLSR.D
R.LYKEELEQTYHAKLENAR.L
R.LYKEELEQTYHAKLENAR.L
R.LYKEELEQTYHAKLENAR.L
R.LYKEELEQTYHAKLENAR.L
R.LYLGYQYVTAVR.N
R.LYLGYQYVTAVR.N
R.LYLGYQYVTAVR.N
R.LYLGYQYVTAVR.N
R.LYLGYQYVTAVR.N
R.LYLGYQYVTAVR.N
R.LYPEGLAQLAR.A
R.MAGSAFDFENMKR.K
R.MAGSAFDFENMKR.K
R.MFANVHLPK.L
R.MFANVHLPK.L
R.MFANVHLPK.L
R.MFANVHLPK.L
R.MFANVHLPK.L
R.MIAAVDTDSPREVFFR.V
R.MIAGQVLDINLAAEPK.V
R.MIAGQVLDINLAAEPK.V
R.MPLFEHYTR.Q
R.MRYAPNTQVEILPQGR.E
R.MVIPGGIDVHTR.F
R.NAYAVLYDIILK.N
R.NDGAAILAAVSSIAQEVR.V
R.NDGAAILAAVSSIAQEVR.V
R.NDVSWNFEKFLVGPDGVPVRR.Y
R.NFDIPKGMTGIWR.Y
R.NFILDQTNVSAAAQR.R
R.NFRNPLAK.-
R.NFRNPLAK.-
R.NFRNPLAK.-
R.NFTVEKMSAEINEIIR.V
R.NFTVEKMSAEINEIIR.V
R.NIELICQENEGENDPVLQR.I
R.NIELICQENEGENDPVLQR.I
R.NIIGFFEQK.D
R.NIIGFFEQKDSANYKVFER.V
R.NIIVFYGSQTGTAEEFANR.L
R.NILREGQEAILQR.Y
R.NKEQGTYEDFVEGLR.V
R.NLDIERPTYTNLNR.L
R.NLDIERPTYTNLNR.L
R.NLDIERPTYTNLNR.L
R.NLDIERPTYTNLNR.L
R.NLDIERPTYTNLNR.L
R.NLDIERPTYTNLNR.L
R.NLDIERPTYTNLNR.L
R.NLDIERPTYTNLNR.L
R.NLDIERPTYTNLNR.L
R.NLDIERPTYTNLNR.L
R.NLLSVAYKNVIGAR.R
R.NLLSVAYKNVVGAR.R
R.NLPLPPPPPPR.G
R.NLPLPPPPPPR.G
R.NNFAVGYR.T
R.NPDDITNEEYGEFYK.S
R.NPPGFAFVEFEDPRDAADAVR.E
R.NPYYGGESSSITPLEELYKR.F
R.NQDLAPNSAEQASILSLVTK.I
R.NQPQFQQMR.Q
R.NRNHLLHVFDEYKR.I
R.NSNLVGAAHEELQQSR.I
R.NSYVSGQYDEPASYRR.L
R.NSYVSGQYDEPASYRR.L
R.NTDFAFSLYK.K
R.NVNVFKFIIPQIVK.Y
R.NVPVITGSKDLQNVNITLR.I
R.NWMNSLGVNPR.V
R.NYDFPAEMTGLWR.Y
R.NYDFPAEMTGLWR.Y
R.QAALQVAEDFISR.M
R.QAALQVAEDFISR.M
R.QAKQESNEYRR.Q
R.QAKQESNEYRR.Q
R.QAKQESNEYRR.Q
R.QAKQESNEYRR.Q
R.QALPSTQQLSVDSVFVLYNQEER.I
R.QASPNIVIALAGNKADLASKR.A
R.QATKDAGTIAGLNVLR.I
R.QAVTNPNNTFYATKR.L
R.QAVTNPNNTFYATKR.L
R.QEAVALLQGQR.H
R.QEFLLRR.F
R.QEPSQGTTTFAVTSILR.V
R.QGNMTAALQAALKNPPINTK.S
R.QGQETAVAPSLVAPALNKPK.K
R.QGSGVILRQEEAEYVR.A
R.QGSGVILRQEEAEYVR.A
R.QGYGEGFR.W
R.QIIQQNPSLLPALLQQIGR.E
R.QITVNDLPVGR.S
R.QITVNDLPVGR.S
R.QITVNDLPVGR.S
R.QITVNDLPVGR.S
R.QIVDCQLADINNIGKYR.S
R.QIYPPINVLPSLSR.L
R.QLFHPEQLITGK.E
R.QLFHPEQLITGKEDAANNYAR.G
R.QLFHPEQLITGKEDAANNYAR.G
R.QLFHPEQLITGKEDAANNYAR.G
R.QLFHPEQLITGKEDAANNYAR.G
R.QLFHPEQLITGKEDAANNYAR.G
R.QLFHPEQLITGKEDAANNYAR.G
R.QLFHPEQLITGKEDAANNYAR.G
R.QLSSGVSEIR.Q
R.QLSSGVSEIR.Q
R.QLSSGVSEIR.Q
R.QLVHELDEAEYR.D
R.QLVHELDEAEYRDIR.L
R.QLVHELDEAEYRDIR.L
R.QNLFQEAEEFLYR.F
R.QQEGESRLNLVQR.N
R.QTADRWR.V
R.QTADRWR.V
R.QVDQLTNDKAR.V
R.QVDQLTNDKAR.V
R.QVNEPHIR.V
R.QVQSLTCEVDALKGTNESLER.Q
R.QVQSLTCEVDALKGTNESLER.Q
R.QVQSLTCEVDALKGTNESLER.Q
R.QYTDNTFSVPVER.K
R.QYTDNTFSVPVER.K
R.QYTDNTFSVPVER.K
R.QYTDNTFSVPVER.K
R.RADLNQGIGEPQSPSR.R
R.RADLNQGIGEPQSPSRR.V
R.RAFREEFGANPELAVSAPGR.V
R.RAPFDLFENK.K
R.RAPFDLFENR.K
R.RAPFDLFENR.K
R.RAPFDLFENRK.K
R.RFDGVQDPR.I
R.RFPTIDIEPDIEALLSQGSGPA.-
R.RGEAHLAVNDFDLAR.A
R.RGEAHLAVNDFDLAR.A
R.RGEPHVTR.R
R.RGEPHVTR.R
R.RGEPHVTR.R
R.RGFVFITFKEEEPVKK.V
R.RHPEYSIGMLLR.I
R.RHPEYSIGMLLR.I
R.RHPEYSIGMLLR.I
R.RHPEYSIGMLLR.I
R.RHPYFYAPELLYYAEK.Y
R.RHPYFYAPELLYYAEK.Y
R.RHPYFYAPELLYYAEK.Y
R.RIESLNEEIAFLK.K
R.RIESLNEEIAFLK.K
R.RIESLNEEIAFLK.K
R.RIESLNEEIAFLKK.V
R.RIESLNEEIAFLKK.V
R.RIESLNEEIAFLKK.V
R.RIESLNEEIAFLKK.V
R.RIESLNEEIAFLKK.V
R.RIQLVDEELDRAQER.L
R.RIQLVEEELDRAQER.L
R.RIQLVEEELDRAQER.L
R.RIQLVEEELDRAQER.L
R.RIQLVEEELDRAQER.L
R.RKGTDVNVFITILTTR.S
R.RLENNHAQLLRR.N
R.RLNVWDLSK.I
R.RLPPQQIEK.N
R.RLSQEQVDNFTLDINTAYSR.L
R.RPEVDGVRK.A
R.RPFTQNLGLEELGIELDPR.G
R.RPLHSAQAVDVASASSFR.A
R.RTPDYFL.-
R.RTPIPEVFLSK.I
R.RTPIPEVFLSK.I
R.RVFITDDFHDMMPK.Y
R.RVFQEFIKK.T
R.RVLFDTDLVNPR.S
R.RVPAVGIAATYSEPPKETVR.T
R.RVPAVGIAATYSEPPKETVR.T
R.RVPAVGIAATYSEPPKETVR.T
R.RVPAVGIAATYSEPPKETVR.T
R.SAAENAALQELITAQNK.A
R.SAGWVIPIGSIFCDLPEPR.K
R.SAMPFTASPASSTAPR.V
R.SARLELRVDGPPPAPR.L
R.SARLELRVDGPPPAPR.L
R.SDMDEDIIPEEDIISR.S
R.SEADLFNIQQEFIEKYDK.S
R.SEDPDQQYLILNTAR.K
R.SEEENEALREYAAR.S
R.SEGFDTYR.C
R.SEIDLLDIRYEFK.K
R.SEIDLLDIRYEFKK.H
R.SELDMLDIREIFR.T
R.SELDMLDIREIFR.T
R.SFPDFPIPGVNFR.D
R.SGAYSAGYGGYEEYSGLSDGYGFTTDLFGR.D
R.SGKYDLDFKSPDDSSR.Y
R.SGKYDLDFKSPDDSSR.Y
R.SGPFGQIFRPDNFVFGQSGAGNNWAK.G
R.SGSPFPGSVQTPGLHVWR.V
R.SGSPFPGSVQTPGLHVWR.V
R.SGSPFPGSVQTPGLHVWRVEK.L
R.SIESFGQFNGKR.C
R.SIPAFLAER.L
R.SIVYLKPSYGFGNVGK.E
R.SIVYLKPSYGFGNVGK.E
R.SKVDSDLYNERR.G
R.SLAHFAHSMHR.V
R.SLAHFAHSMHR.V
R.SLAHFAHSMHR.V
R.SLAHFAHSMYR.V
R.SLAHFAHSMYR.V
R.SLAHFAHSMYR.V
R.SLAHFAHSMYR.V
R.SLAHFAHSMYR.V
R.SLAHFAHSMYR.V
R.SLAHFAHSMYR.V
R.SLAHFAHSMYR.V
R.SLAHFAHSMYR.V
R.SLAHFAHSMYR.V
R.SLDLDGIIAEVKAQYEEIANR.S
R.SLETENAGLRLR.I
R.SLETSLVPLSDPKLAVLITNSNVR.H
R.SLIPSYIR.D
R.SLIPSYIR.D
R.SLLSNTEGDKAVPIQHNNRPPQPVK.G
R.SLLSNTEGDKAVPIQHNNRPPQPVK.G
R.SLLSNTEGDKAVPIQHNNRPPQPVKGR.E
R.SLRPGLSPYR.A
R.SLRPGLSPYR.A
R.SNDPVAVAFADMLR.V
R.SNDPVAVAFADMLR.V
R.SNDPVAVAFADMLR.V
R.SNDPVAVAFADMLRVNR.T
R.SNMDNMFESYINNLRR.Q
R.SRNITYLPAGQSVLLQLPQ.-
R.SRPVYVGR.V
R.SRQGSGVILRQEEAEYVR.A
R.SSFSQHAR.T
R.STLNEIYFGK.T
R.STLNEIYFGKTKDIVNGLR.S
R.STPEYFAER.L
R.STPEYFAER.L
R.SVNVSLTQEELDSGLDELSVR.S
R.SVPLQPLSFPNPLPR.G
R.SVPLQPLSFPNPLPR.G
R.SVVQDLQQAISR.L
R.SVYETLDIGWQLLR.I
R.SYELPDGQVITIGNER.F
R.SYELPDGQVITIGNER.F
R.SYNRFEIATVTEK.G
R.SYNRFEIATVTEK.G
R.SYYRGAAGALLVYDITR.R
R.TAEAIVDAALSAVR.Q
R.TAGWNIPMGLLYNR.I
R.TAGWNIPMGLLYNR.I
R.TALTYYLDITNPPR.T
R.TDAISEEKLREIFGLYGQTTGK.G
R.TFVQESVYEEFVER.S
R.TFVQESVYEEFVER.S
R.TFVQESVYEEFVER.S
R.TGAIVDVPVGEELLGR.V
R.THSDQFLVTFKDVGR.K
R.THYSNIEANESEEVR.Q
R.THYSNIEANESEEVRQFRR.L
R.TIKQVYEAEYGSSLEDDVVGDTSGNYQR.M
R.TINEVENQILTR.D
R.TINEVENQILTR.D
R.TINEVENQILTR.D
R.TKLPGATPTELAGQVER.H
R.TKLPGATPTELAGQVER.H
R.TKLPGATPTELAGQVER.H
R.TLIEFLLR.F
R.TLIEFLLR.F
R.TLSDKYGVLKRDEGIAYR.G
R.TLSLDEVYLIDSGAQYKDGTTDVTR.T
R.TLSLILYSR.K
R.TLSLILYSR.K
R.TLSLILYSR.K
R.TLYLSVDPYMR.C
R.TMLELINQLDGFDPR.G
R.TMVVHEKPDDLGKGGNEESTKTGNAGSR.L
R.TNEKVELQELNDRFANYIEK.V
R.TNEKVELQELNDRFANYIEK.V
R.TNEKVELQELNDRFANYIEK.V
R.TNEKVELQELNDRFANYIEK.V
R.TNQQIHQLVAAYKDAYER.D
R.TPSTLAILENANVLAR.Y
R.TQGFLALFSGDTGEIKSEVR.E
R.TQLAPFSEEMRQR.L
R.TQLAPFSEEMRQR.L
R.TREGNDLYHEMIESGVINLK.D
R.TSSTESSWEIFRK.Y
R.TSTADYATFR.V
R.TSTADYATFR.V
R.TSTADYATFR.V
R.TSVSLSSPLKVEVTLER.E
R.TTGIVMDSGDGVTHTVPIYEGYALPHAILR.L
R.TTGIVMDSGDGVTHTVPIYEGYALPHAILR.L
R.TTGIVMDSGDGVTHTVPIYEGYALPHAILR.L
R.TTPSYVAFTDTER.L
R.TTPSYVAFTDTER.L
R.TTPSYVAFTDTER.L
R.TTPSYVAFTDTER.L
R.TTPSYVAFTDTER.L
R.TTPSYVAFTDTER.L
R.TTPSYVAFTDTERLIGDAAK.N
R.TTPSYVAFTDTERLIGDAAK.N
R.TTPSYVAFTDTERLIGDAAK.N
R.TTPSYVAFTDTERLIGDAAK.N
R.TTPSYVAFTDTERLIGDAAK.N
R.TVDIGVVKAEDALNYGFSGVMLR.G
R.TVESEAASYLDQISR.Y
R.TVPIPISKPPVFIGK.D
R.TVQIEASTVEIEER.G
R.TVTEIDEKEYISLR.L
R.TVYASSPGGAFVTR.S
R.TVYASSPGGAFVTR.S
R.TWFWDPTTR.T
R.TWFWDPTTR.T
R.TWFWDPTTR.T
R.TWFWDPTTR.T
R.TWFWDPTTR.T
R.TYDLYITYDKYYQTPR.L
R.TYIWQIPER.S
R.TYIWQIPER.S
R.TYIWQIPER.S
R.TYIWQIPER.S
[truncated: 195 more rows]
